# Supplementary material for: Rifampicin Resistance Associated with rpoB Mutations in Neisseria gonorrhoeae Clinical Strains Isolated in Austria, 2016 to 2020
Source: Microbiol Spectr. 2022 Jun 9;10(3):e02757-21. doi: 10.1128/spectrum.02757-21 (PMC9241671; doi:10.1128/spectrum.02757-21)
Supplement: Supplemental file 1 — Supplemental material. Download spectrum.02757-21-s0001.xlsx, XLSX file, 0.1 MB [file spectrum.02757-21-s0001.xlsx]

## Sheet: Sheet1
sample	biosample	collection date	ST	MIC azithromycin	MIC cefixime	MIC ceftriaxone	MIC ciprofloxacin	MIC tetracycline	MIC penicillin	rpoB SNV
510494-19	SAMN22254547	2019-03-05	8156	0.25	0.016	0.002	0.002	1	0.25	synonymous SNV(s)
510495-19	SAMN22254548	2019-03-05	7822	0.25	0.016	0.004	8	2	0.38
510496-19	SAMN22254549	2019-03-11	7822	0.25	0.016	0.008	4	1.5	0.38
510497-19	SAMN22254550	2019-03-11	1599	0.125	0.016	0.003	0.004	64	0.19	synonymous SNV(s)
803171-17	SAMN22254788	2017-05-24	1892	0.047	0.016	0.002	0.004	0.25	0.008	synonymous SNV(s)
807568-16	SAMN22254789	2016-10-14	8143	0.125	0.016	0.002	1	0.19	0.19
980003-16	SAMN22254794		11370	0.032	0.016	0.002	1		32	synonymous SNV(s)
980003-17	SAMN22254795	2017-01-02	8135	0.064	0.016	0.002	0.002	0.094	0.012	synonymous SNV(s)
980003-18	SAMN22254796	2018-01-02	11990	0.094	0.016	0.003	0.003	0.25	0.064	synonymous SNV(s)
980004-16	SAMN22254797		13266	0.19	0.016	0.006	8		0.125
980004-17	SAMN22254798	2017-01-03	7363	0.064	0.125	0.125	32	1	2
980005-16	SAMN22254800		15808	0.125	0.016	0.002	0.016		0.008	synonymous SNV(s)
980006-16	SAMN22254802		8136	0.064	0.016	0.002	4		32	high AMR SNV
980007-19	SAMN22254804	2018-12-17	7363	0.38	0.125	0.023	32	2	2
980008-16	SAMN22254806		1588	0.25	0.016	0.008	8		32	high AMR SNV
980008-17	SAMN22254807	2017-01-04	8135	0.125	0.016	0.002	0.002	0.125	0.016	synonymous SNV(s)
980009-16	SAMN22254809		8143	0.25	0.016	0.004	4		0.25
980009-17	SAMN22254810	2017-01-04	8135	0.064	0.016	0.002	0.002	0.064	0.016	synonymous SNV(s)
980009-18	SAMN22254811	2018-01-03	1892	0.064	0.016	0.002	0.003	0.38	0.008	synonymous SNV(s)
980010-16	SAMN22254813		8143	0.19	0.016	0.002	4		0.25
980010-19	SAMN22254814	2019-01-03	11247	0.19	0.016	0.002	3	48	1.5	high AMR SNV
980011-16	SAMN22254816		8135	0.125	0.016	0.002	0.006		0.008	synonymous SNV(s)
980012-16	SAMN22254818		1603	0.064	0.016	0.002	4		0.064	high AMR SNV
980013-16	SAMN22254820		11971	0.25	0.016	0.002	2		0.125
980014-16	SAMN22254822			0.016	0.016	0.004	4		32	high AMR SNV
980015-16	SAMN22254824		1901	0.125	0.016	0.004	32		0.5	high AMR SNV
980016-16	SAMN22254826		1588	0.125	0.016	0.004			3	synonymous SNV(s)
980017-16	SAMN22254828		1901	0.125	0.023	0.016	32		1	high AMR SNV
980018-16	SAMN22254830		11422	0.5	0.016	0.004	32		0.19
980020-18	SAMN22254834	2018-01-09	10634	0.5	0.125	0.023	0.5	24	0.023	synonymous SNV(s)
980021-16	SAMN22254836		15808	0.125	0.016	0.002	0.094		0.012	synonymous SNV(s)
980022-16	SAMN22254837		7371	0.25	0.064	0.032	32		1	high AMR SNV
980022-20	SAMN22254838	2019-12-28	11706	0.75	0.016	0.002	12	1.5	0.19
980024-16	SAMN22254839		7363	0.38	0.046	0.023	32		0.75	synonymous SNV(s)
980024-19	SAMN22254840	2018-11-29	10241	0.25	0.032	0.023	6	2	0.5
980025-16	SAMN22254841		7363	0.25	0.19	0.023	32		1
980025-19	SAMN22254842	2018-11-30	11247	0.047	0.016	0.002	0.5	24	4	high AMR SNV
980026-16	SAMN22254843		7363	0.5	0.032	0.016	32		0.5	synonymous SNV(s)
980026-19	SAMN22254844	2018-12-04	8135	0.19	0.016	0.002	0.002	0.19	0.003	synonymous SNV(s)
980027-17	SAMN22254845		13292	0.5	0.016	0.003	0.004		0.094	high AMR SNV
980027-19	SAMN22254846	2018-12-04	7822	0.25	0.016	0.002	2	0.75	0.125
980028-16	SAMN22254847		11971	0.25	0.016	0.002	2		0.19
980028-17	SAMN22254848		13292	0.5	0.016	0.003	0.004		0.094	high AMR SNV
980028-19	SAMN22254849	2018-12-05	9363	2	0.016	0.004	12	2	0.5	high AMR SNV
980029-19	SAMN22254850	2018-12-06	7827	0.25	0.016	0.023	6	3	0.75	high AMR SNV
980029-20	SAMN22254851	2020-12-20	9363	1.5	0.016	0.006	32	3	0.38	high AMR SNV
980030-16	SAMN22254852		8143	0.19	0.016	0.002	3		0.25
980030-17	SAMN22254853		15811	0.25	0.016	0.006	6		32	high AMR SNV
980030-19	SAMN22254854	2018-12-07	9903	0.125	0.016	0.002	1	16	32	high AMR SNV
980030-20	SAMN22254855	2019-12-20	9363	1.5	0.016	0.016	0.016	3	0.75	high AMR SNV
980031-17	SAMN22254856		7363	0.38	0.19	0.064	32		2
980031-19	SAMN22254857	2018-12-12	15812	0.25	0.016	0.002	1.5	0.75	0.25	high AMR SNV
980031-20	SAMN22254858	2019-12-27	1583	0.25	0.016	0.008	0.5	48	1.5	high AMR SNV
980032-16	SAMN22254859		8394	0.094	0.016	0.002	0.006		0.094	synonymous SNV(s)
980032-17	SAMN22254860		1892	0.25	0.016	0.002	0.006		0.003	synonymous SNV(s)
980032-19	SAMN22254861	2018-12-12	9363	0.75	0.016	0.003	4	1.5	0.38	high AMR SNV
980032-20	SAMN22254862	2019-12-27	11706	0.5	0.016	0.002	12	2	0.25
980033-16	SAMN22254863		1596	0.25	0.016	0.002	0.003		0.016	synonymous SNV(s)
980033-17	SAMN22254864		13946	0.19	0.016	0.003	2		0.125
980033-19	SAMN22254865	2018-12-12	8156	0.25	0.016	0.002	0.002	0.25	0.125	synonymous SNV(s)
980033-20	SAMN22254866	2020-01-07	1583	0.25	0.016	0.008	0.38	48	1.5	high AMR SNV
980034-16	SAMN22254867		7363	0.19	0.094	0.016	32		0.38
980034-17	SAMN22254868		7363	0.094	0.016	0.003	0.75		6
980034-19	SAMN22254869	2018-12-14	8156	0.25	0.016	0.002	0.002	0.25	0.125	synonymous SNV(s)
980035-16	SAMN22254870		9363	1	0.016	0.002	0.004		0.19	high AMR SNV
980035-17	SAMN22254871		8156	0.25	0.016	0.004	0.006		0.25	synonymous SNV(s)
980035-18	SAMN22254872	2018-01-10	1588	0.125	0.016	0.004	1.5	32	32	synonymous SNV(s)
980035-19	SAMN22254873	2018-12-21	7363	0.047	0.016	0.006	2	0.38	0.064	synonymous SNV(s)
980036-16	SAMN22254874		7359	0.047	0.016	0.003	0.004		0.064	synonymous SNV(s)
980036-17	SAMN22254875		1583	0.125	0.064	0.047	4		0.25	non-synonymous SNV(s)
980036-18	SAMN22254876	2018-01-10	1588	0.094	0.016	0.003	0.75	24	6	synonymous SNV(s)
980036-19	SAMN22254877	2018-12-20	9363	1	0.016	0.004	6	1.5	0.38	high AMR SNV
980037-16	SAMN22254878		11428	0.5	0.016	0.002	0.003		0.094	synonymous SNV(s)
980037-17	SAMN22254879		11971	0.25	0.016	0.004	4		0.19
980037-18	SAMN22254880	2018-01-10	1588	0.125	0.016	0.003	0.75	24	32	synonymous SNV(s)
980037-19	SAMN22254881	2018-12-20	7359	0.125	0.016	0.002	0.003	0.19	0.032	synonymous SNV(s)
980037-20	SAMN22254882	2019-11-28	8156	0.25	0.016	0.002	0.002	0.38	0.25	synonymous SNV(s)
980038-16	SAMN22254883		7363	0.125	0.19	0.047	32		0.5
980038-17	SAMN22254884		8111	0.125	0.016	0.003	3		0.125	synonymous SNV(s)
980038-18	SAMN22254885	2018-01-10	1588	0.125	0.016	0.004	0.75	24	6	synonymous SNV(s)
980038-19	SAMN22254886	2018-12-19	9363	0.75	0.016	0.002	1	0.5	0.25	high AMR SNV
980038-20	SAMN22254887	2019-11-29	1599	0.125	0.016	0.002	0.003	12	0.064	synonymous SNV(s)
980039-17	SAMN22254888		7826	0.5	0.016	0.002	0.008		0.125	synonymous SNV(s)
980039-18	SAMN22254889	2018-01-10	1588	0.094	0.016	0.004	1	24	3	synonymous SNV(s)
980039-19	SAMN22254890	2018-12-20	9363	1	0.016	0.004	4	2	0.38	high AMR SNV
980039-20	SAMN22254891	2019-11-29	9363	1.5	0.016	0.006	4	3	0.5	high AMR SNV
980040-16	SAMN22254892		7363	0.38	0.032	0.023	32		0.38	synonymous SNV(s)
980040-17	SAMN22254893		11971	0.5	0.016	0.003	3		0.19
980040-18	SAMN22254894	2018-01-13	1588	0.125	0.016	0.003	1	32	32	synonymous SNV(s)
980040-19	SAMN22254895	2018-12-28	7363	0.047	0.016	0.003	1.5	0.38	0.047	synonymous SNV(s)
980040-20	SAMN22254896	2019-11-29	9363	2	0.016	0.004	2	2	0.5	high AMR SNV
980041-18	SAMN22254897	2018-01-13	1588	0.094	0.016	0.003	0.5	24	4	synonymous SNV(s)
980041-20	SAMN22254898	2019-12-03	9363	2	0.016	0.004	6	2	0.75	high AMR SNV
980042-18	SAMN22254899	2018-01-13	1588	0.125	0.016	0.003	0.75	32	12	synonymous SNV(s)
980042-20	SAMN22254900	2019-12-05	9363	3	0.016	0.006	32	2	0.38	high AMR SNV
980043-16	SAMN22254901		7363	0.064	0.094	0.016	32		0.19
980043-18	SAMN22254902	2018-01-13	1588	0.094	0.016	0.004	0.75	24	3	synonymous SNV(s)
980043-19	SAMN22254903	2019-01-14	11428	0.5	0.016	0.002	0.002	0.75	0.064	high AMR SNV
980043-20	SAMN22254904	2019-12-10	9363	0.5	0.016	0.002	0.002	0.38	0.032	high AMR SNV
980044-16	SAMN22254905		1588	0.75	0.016	0.012	32		8	high AMR SNV
980044-18	SAMN22254906	2018-01-13	1588	0.19	0.016	0.003	1	24	32	synonymous SNV(s)
980044-20	SAMN22254907	2019-12-11	9363	0.5	0.016	0.002	0.002	0.38	0.064	high AMR SNV
980045-16	SAMN22254908		15575	0.5	0.032	0.023	32		2
980045-17	SAMN22254909	2017-01-17	1588	0.125	0.016	0.006	2	48	12	high AMR SNV
980045-18	SAMN22254910	2018-01-13	1588	0.125	0.016	0.003	0.75	24	6	synonymous SNV(s)
980045-19	SAMN22254911	2019-01-14	14283	0.125	0.25	0.032	32	1.5	0.75
980045-20	SAMN22254912	2019-12-16	8143	0.25	0.016	0.002	1.5	0.75	0.25
980046-16	SAMN22254913		1599	0.25	0.016	0.002	0.004		0.125	synonymous SNV(s)
980046-18	SAMN22254914	2018-01-13	1588	0.125	0.016	0.002	0.5	24	1.5	synonymous SNV(s)
980046-20	SAMN22254915	2019-12-16	1599	0.125	0.016	0.002	0.002	24	0.094	synonymous SNV(s)
980047-18	SAMN22254916	2018-01-13	1588	0.19	0.016	0.002	1	64	32	synonymous SNV(s)
980047-20	SAMN22254917	2019-12-16	8156	0.5	0.016	0.002	0.002	0.19	0.25	synonymous SNV(s)
980048-16	SAMN22254918		7363	0.19	0.125	0.032	32		3
980048-20	SAMN22254919	2019-12-19	11971	0.25	0.016	0.002	1.5	0.75	0.19
980049-16	SAMN22254920		1594	0.064	0.016	0.004	0.003		0.064	synonymous SNV(s)
980049-20	SAMN22254921	2019-12-19	1901	0.75	0.064	0.032	12	3	1
980050-20	SAMN22254922	2019-12-21	8156	0.5	0.016	0.002	0.003	0.25	0.094	synonymous SNV(s)
980051-19	SAMN22254923	2019-01-16	9363	1	0.016	0.006	16	2	0.38	high AMR SNV
980051-20	SAMN22254924	2019-12-23	9362	1.5	0.016	0.002	4	1	0.125	high AMR SNV
980052-16	SAMN22254925	2016-06-24	15811	0.125	0.016	0.002	2	16	2	high AMR SNV
980052-19	SAMN22254926	2019-01-16	9363	1	0.016	0.006	16	2	0.5	high AMR SNV
980052-20	SAMN22254927	2019-12-27	1588	0.125	0.016	0.008	32	64	6	high AMR SNV
980053-20	SAMN22254928	2019-12-28	9363	2	0.016	0.003	32	2	0.38	high AMR SNV
980054-17	SAMN22254929	2017-01-23	7363	0.25	0.016	0.023	32	2	0.25	synonymous SNV(s)
980054-20	SAMN22254930	2019-12-28	8156	0.25	0.016	0.002	0.004	0.5	0.094	synonymous SNV(s)
980055-20	SAMN22254931	2019-12-30	8143	0.125	0.016	0.002	3	1	0.125
980056-20	SAMN22254932	2019-12-30	13292	0.25	0.016	0.002	0.002	0.064	0.5	high AMR SNV
980057-17	SAMN22254933	2017-01-25	7363	0.19	0.094	0.032	32	2	1
980062-16	SAMN22254934	2016-07-07	1892	0.094	0.016	0.002	0.002	0.125	0.004	synonymous SNV(s)
980062-20	SAMN22254935	2020-01-13	8156	0.5	0.016	0.002	0.004	0.5	0.125	synonymous SNV(s)
980066-20	SAMN22254936	2019-01-11	9363	1	0.016	0.004	32	3	0.25	high AMR SNV
980067-19	SAMN22254937	2019-01-23	8156	0.125	0.016	0.002	0.002	0.38	0.047	synonymous SNV(s)
980067-20	SAMN22254938	2019-12-18	11971	0.125	0.016	0.002	2	1.5	0.25
980068-20	SAMN22254939	2019-01-21	7822	0.125	0.016	0.004	4	1.5	0.38
980069-18	SAMN22254940		13481	0.064	0.016	0.003	1	12	12
980069-20	SAMN22254941	2019-01-21	7822	0.125	0.016	0.003	6	1	0.25
980070-18	SAMN22254942		7827	0.38	0.047	0.016	3	1.5	0.38	high AMR SNV
980070-20	SAMN22254943	2019-01-28	9363	4	0.016	0.003	32	1.5	0.38	high AMR SNV
980071-18	SAMN22254944		7826	0.25	0.016	0.002	0.006	0.125	0.125	synonymous SNV(s)
980071-20	SAMN22254945	2019-01-30	1583	0.125	0.016	0.008	1	32	0.094	high AMR SNV
980072-17	SAMN22254946	2017-01-27	7365	0.19	0.016	0.006	2	0.5	0.25
980072-18	SAMN22254947		8156	0.38	0.016	0.003	0.006	0.5	0.125
980072-20	SAMN22254948	2019-02-01	8156	0.125	0.016	0.002	0.003	0.38	0.094	synonymous SNV(s)
980073-18	SAMN22254949		11971	0.094	0.016	0.002	2	0.5	0.094
980073-20	SAMN22254950	2019-02-01	10314	0.094	0.016	0.004	4	1.5	0.38
980074-18	SAMN22254951		9363	3	0.016	0.003	32	2	0.38	high AMR SNV
980074-20	SAMN22254952	2019-01-18	11971	0.064	0.016	0.002	2	1	0.125
980077-18	SAMN22254953		9363	4	0.016	0.002	32	2	0.5	high AMR SNV
980078-18	SAMN22254954		7363	0.19	0.125	0.012	32	0.75	0.5
980079-18	SAMN22254955		7826	0.19	0.016	0.002	0.004	0.25	0.094	synonymous SNV(s)
980080-18	SAMN22254956		7826	0.38	0.016	0.002	0.003	0.19	0.032	synonymous SNV(s)
980084-16	SAMN22254958		12970	0.5	0.016	0.004	32		0.25	high AMR SNV
980085-16	SAMN22254959		15813	0.19	0.016	0.003	6		32	high AMR SNV
980086-16	SAMN22254960		8143	0.5	0.016	0.004	3		32
980087-16	SAMN22254961		13956	0.5	0.016	0.002	0.004		0.25	non-synonymous SNV(s)
980087-20	SAMN22254962	2020-01-15	9363	1	0.016	0.003	12	3	0.38	high AMR SNV
980090-16	SAMN22254963		8156	0.5	0.016	0.002	0.004		0.25	synonymous SNV(s)
980090-18	SAMN22254964	2018-01-18	9363	0.38	0.016	0.002	0.002	0.5	0.094	high AMR SNV
980091-16	SAMN22254965		11247	0.047	0.016	0.002	1		32	high AMR SNV
980092-16	SAMN22254966		11991	0.094	0.016	0.002	0.003		0.064	synonymous SNV(s)
980093-20	SAMN22254967	2020-01-21	10314	0.19	0.016	0.016	32	2	16
980096-19	SAMN22254968	2019-01-04	1901	0.25	0.016	0.002	1	0.5	0.064	high AMR SNV
980097-19	SAMN22254969	2019-01-09	13489	0.25	0.016	0.008	1	1	0.38	high AMR SNV
980098-19	SAMN22254970	2019-01-09	7826	0.5	0.016	0.002	0.002	0.25	0.094	synonymous SNV(s)
980099-19	SAMN22254971	2019-01-11	7363	0.19	0.064	0.016	12	1	0.75
980100-19	SAMN22254972	2019-01-15	7363	0.25	0.125	0.032	32	0.5	1.5
980100-20	SAMN22254973	2019-01-29	7822	0.125	0.064	0.023	4	1.5	0.38
980101-17	SAMN22254974		8135	0.125	0.016	0.002	0.003	0.19	0.006	synonymous SNV(s)
980101-19	SAMN22254975	2019-01-18	14283	0.25	0.032	0.008	32	1	0.5
980101-20	SAMN22254976	2019-01-29	11428	0.125	0.016	0.002	0.003	0.75	0.064	high AMR SNV
980102-19	SAMN22254977	2019-01-23	1583	0.25	0.016	0.002	0.25	24	2	high AMR SNV
980102-20	SAMN22254978	2019-02-04	8143	0.047	0.016	0.002	1.5	1	0.125
980103-19	SAMN22254979	2019-01-26	7359	0.19	0.016	0.002	0.003	0.38	0.094	synonymous SNV(s)
980103-20	SAMN22254980	2019-02-04	9363	0.5	0.016	0.002	1.5	1	0.094	high AMR SNV
980104-19	SAMN22254981	2019-01-25	1583	0.25	0.016	0.006	0.125	24	1.5	high AMR SNV
980104-20	SAMN22254982	2019-02-06	13489	0.19	0.023	0.008	1.5	2	0.38	high AMR SNV
980105-17	SAMN22254983		7822	0.38	0.016	0.004	3	0.5	0.38
980105-19	SAMN22254984	2019-01-29	7363	0.094	0.016	0.002	0.75	8	4
980105-20	SAMN22254985	2019-02-06	7359	0.023	0.016	0.002	0.004	0.25	0.047	synonymous SNV(s)
980106-19	SAMN22254986	2019-01-30	8776	0.19	0.016	0.003	6	32	8	synonymous SNV(s)
980106-20	SAMN22254987	2019-02-13	7363	0.25	0.023	0.016	32	2	0.38	synonymous SNV(s)
980107-17	SAMN22254988		11428	0.38	0.016	0.004	0.004	0.5	0.094	high AMR SNV
980107-19	SAMN22254989	2019-01-30	11984	0.5	0.016	0.002	12	64	0.125
980107-20	SAMN22254990	2019-02-14	1583	0.125	0.016	0.004	1	32	0.5	high AMR SNV
980108-16	SAMN22254991	2016-07-14	1599	0.125	0.016	0.002	4	32	0.094	synonymous SNV(s)
980108-19	SAMN22254992	2019-01-30	10241	0.125	0.032	0.012	32	1	0.19
980108-20	SAMN22254993	2019-02-15	1583	0.125	0.016	0.004	0.5	24	0.38	high AMR SNV
980109-17	SAMN22254994		13292	0.25	0.016	0.002	0.004	0.5	0.094	high AMR SNV
980109-19	SAMN22254995	2019-01-30	7827	0.19	0.016	0.016	8	2	0.38	high AMR SNV
980109-20	SAMN22254996	2019-02-15	1583	0.125	0.016	0.006	0.5	32	1	high AMR SNV
980110-16	SAMN22254997	2016-07-14	1599	0.125	0.016	0.002	6	24	0.125	synonymous SNV(s)
980110-17	SAMN22254998		8135	0.125	0.016	0.002	0.003	0.19	0.012	synonymous SNV(s)
980110-19	SAMN22254999	2019-01-31	8135	0.094	0.016	0.002	0.002	0.25	0.003	synonymous SNV(s)
980110-20	SAMN22255000	2019-02-22	1583	0.125	0.016	0.004	0.5	12	0.38	high AMR SNV
980111-17	SAMN22255001		1927	0.5	0.016	0.023	32	256	0.5	high AMR SNV
980111-19	SAMN22255002	2019-02-08	7363	0.25	0.032	0.023	8	2	0.5	synonymous SNV(s)
980111-20	SAMN22255003	2019-02-25	1583	0.19	0.016	0.003	0.5	32	0.38	high AMR SNV
980112-20	SAMN22255004	2020-01-15	9363	0.25	0.016	0.002	0.003	0.75	0.094	high AMR SNV
980113-19	SAMN22255005	2019-02-08	7363	0.25	0.032	0.023	12	2	0.5	synonymous SNV(s)
980113-20	SAMN22255006	2020-01-15	9363	0.25	0.016	0.002	0.004	1	0.047	high AMR SNV
980114-16	SAMN22255007	2016-07-14	10634	0.19	0.016	0.002	0.002	0.125	0.016	synonymous SNV(s)
980114-20	SAMN22255008	2020-01-16	7822	1	0.016	0.003	6	1	0.25
980118-18	SAMN22255009	2018-02-07	1892	0.047	0.016	0.002	0.002	0.125	0.008	synonymous SNV(s)
980119-18	SAMN22255010	2018-01-02	11428	1	0.016	0.002	0.008	0.25	0.064	synonymous SNV(s)
980120-18	SAMN22255011	2018-01-03	7363	0.38	0.023	0.016	32	2	0.38	synonymous SNV(s)
980120-20	SAMN22255012	2020-01-24	8156	0.38	0.016	0.002	0.004	0.75	0.19	synonymous SNV(s)
980121-18	SAMN22255013	2018-01-04	7363	0.19	0.094	0.004	32	0.5	0.38
980122-18	SAMN22255014	2018-01-10	8135	0.094	0.016	0.002	0.004	0.125	0.004	synonymous SNV(s)
980122-19	SAMN22255015	2019-02-14	9363	1	0.016	0.006	8	3	0.38	high AMR SNV
980123-18	SAMN22255016	2018-01-10	8135	0.047	0.016	0.002	0.004	0.125	0.006	synonymous SNV(s)
980124-16	SAMN22255017	2016-07-21	7363	0.25	0.125	0.032	32	1.5	1.5
980124-18	SAMN22255018	2018-01-10	7363	0.19	0.032	0.008	32	1.5	0.25	synonymous SNV(s)
980124-19	SAMN22255019	2019-02-14	11247	0.047	0.016	0.002	2	32	32	high AMR SNV
980125-18	SAMN22255020	2018-01-12	11999	0.25	0.016	0.002	0.004	0.75	0.125	high AMR SNV
980126-17	SAMN22255021	2017-02-10	10634	0.047	0.016	0.002	0.004	0.38	0.008	synonymous SNV(s)
980126-18	SAMN22255022	2018-01-16	7826	0.25	0.016	0.002	0.006	0.25	0.094	synonymous SNV(s)
980127-17	SAMN22255023	2017-02-10	10634		0.016	0.002	0.003	0.38	0.008	synonymous SNV(s)
980127-18	SAMN22255024	2018-01-16	7363	0.125	0.016	0.002	3	0.75	4	synonymous SNV(s)
980128-18	SAMN22255025	2018-01-16	7363	0.25	0.032	0.012	12	1.5	0.25	synonymous SNV(s)
980129-18	SAMN22255026	2018-01-17	8135	0.094	0.016	0.002	0.003	0.19	0.002	synonymous SNV(s)
980130-17	SAMN22255027	2017-02-10	1588	0.094	0.016	0.004	0.5	24	2	high AMR SNV
980130-18	SAMN22255028	2018-01-19	1599	0.125	0.016	0.002	0.004	16	0.094	synonymous SNV(s)
980131-18	SAMN22255029	2018-01-20	1918	0.19	0.016	0.002	0.008	0.75	0.125	non-synonymous SNV(s)
980131-20	SAMN22255030	2019-03-05	7822	0.19	0.016	0.006	8	1.5	0.38
980132-18	SAMN22255031	2018-01-20	1599	0.19	0.016	0.002	0.004	24	0.094	synonymous SNV(s)
980132-20	SAMN22255032	2019-03-05	8156	0.25	0.016	0.002	0.003	0.5	0.125	synonymous SNV(s)
980133-18	SAMN22255033	2018-01-19	8156	0.25	0.016	0.002	0.016	1	0.25	synonymous SNV(s)
980133-20	SAMN22255034	2019-03-11	1599	0.125	0.016	0.002	0.003	48	0.125	synonymous SNV(s)
980134-18	SAMN22255035	2018-01-22	7822	0.25	0.016	0.002	4	16	0.38
980134-20	SAMN22255036	2019-04-01	7363	0.25	0.032	0.016	12	3	0.5	synonymous SNV(s)
980135-18	SAMN22255037	2018-01-24	8156	0.25	0.016	0.002	0.003	0.125	0.094
980135-20	SAMN22255038	2019-04-11	1583	0.38	0.016	0.008	0.75	32	0.75	high AMR SNV
980136-18	SAMN22255039	2018-01-24	1599	0.094	0.016	0.002	0.004	16	0.064	synonymous SNV(s)
980136-20	SAMN22255040	2019-05-03	1583	0.125	0.016	0.006	0.5	32	0.5	high AMR SNV
980137-18	SAMN22255041	2018-01-24	7363	0.094	0.094	0.008	32	0.5	0.5
980137-20	SAMN22255042	2019-05-08	7827	0.19	0.023	0.016	2	1.5	0.19	high AMR SNV
980138-18	SAMN22255043	2018-01-24	11422	0.75	0.016	0.012	32	1.5	0.25
980138-20	SAMN22255044	2019-05-13	8143	0.125	0.016	0.002	1.5	1	0.19
980139-18	SAMN22255045	2018-01-24	11422	1	0.016	0.002	32	1.5	0.25
980139-20	SAMN22255046	2019-05-14	1599	0.094	0.016	0.002	0.004	32	0.125	synonymous SNV(s)
980140-18	SAMN22255047	2018-01-30	7363	0.25	0.125	0.012	32	0.75	1
980140-20	SAMN22255048	2019-05-14	13734	0.032	0.016	0.002	0.002	0.38	0.125	synonymous SNV(s)
980141-18	SAMN22255049	2018-01-30	8135	0.094	0.016	0.002	0.003	0.125	0.004	synonymous SNV(s)
980141-20	SAMN22255050	2020-01-21	8143	0.032	0.016	0.002	1	12	0.094
980142-16	SAMN22255051	2016-08-02	15811	0.125	0.016	0.003	1	24	3	high AMR SNV
980142-18	SAMN22255052	2018-01-31	7826	0.25	0.016	0.002	0.006	0.19	0.094	synonymous SNV(s)
980142-20	SAMN22255053	2020-01-21	10314	0.125	0.016	0.006	6	2	0.75
980143-18	SAMN22255054	2018-01-31	1599	0.19	0.016	0.002	0.006	0.75	0.19	synonymous SNV(s)
980143-20	SAMN22255055	2020-01-22	7822	1	0.016	0.004	4	1.5	0.19
980144-20	SAMN22255056	2020-01-23	9363	1	0.016	0.002	3	1.5	0.25	high AMR SNV
980145-16	SAMN22255057	2016-08-02	15814	0.25	0.016	0.002	0.006	1	32	high AMR SNV
980148-16	SAMN22255058	2016-08-02	7363	0.25	0.125	0.047	32	0.75	1.5
980150-20	SAMN22255059	2020-01-30	8156	0.5	0.016	0.002	0.003	0.5	0.125	synonymous SNV(s)
980157-17	SAMN22255060	2017-02-27	7359	0.19	0.016	0.003	0.006	0.25	0.19	synonymous SNV(s)
980158-20	SAMN22255062	2020-02-04	1599	0.094	0.016	0.003	0.004	32	0.064	synonymous SNV(s)
980159-16	SAMN22255063		8156	0.38	0.016	0.002	0.004		0.25	non-synonymous SNV(s)
980159-20	SAMN22255064	2020-02-04	1599	0.125	0.016	0.002	0.004	32	0.125	synonymous SNV(s)
980160-16	SAMN22255065		8143	0.5	0.016	0.004	8		32
980160-18	SAMN22255066	2018-02-21	7826	0.25	0.016	0.002	0.002	0.25	0.094	synonymous SNV(s)
980160-20	SAMN22255067	2020-02-04	8156	0.25	0.016	0.002	0.002	0.38	0.094	synonymous SNV(s)
980161-16	SAMN22255068		8143	0.5	0.016	0.008	32		32
980162-16	SAMN22255069		13946	0.38	0.016	0.003	4		0.25
980162-18	SAMN22255070	2018-02-21	7826							synonymous SNV(s)
980162-20	SAMN22255071	2020-02-04	8156	0.125	0.016	0.002	0.003	0.25	0.094	synonymous SNV(s)
980163-17	SAMN22255072	2017-03-01	7363	0.19	0.094	0.016	32	1	0.75
980167-16	SAMN22255073		1579	6	0.016	0.016	0.023		2	high AMR SNV
980168-16	SAMN22255074		1588	0.19	0.016	0.003	6		2	high AMR SNV
980169-20	SAMN22255075	2020-02-06	10314	0.38	0.016	0.012	32	3	12
980171-20	SAMN22255076	2020-02-06	10314	0.5	0.016	0.032	32	2	32
980172-20	SAMN22255077	2019-06-12	1599	0.125	0.016	0.002	0.004	48	0.19	non-synonymous SNV(s)
980173-20	SAMN22255078	2019-06-13	11971	0.125	0.016	0.002	2	1.5	0.19
980174-19	SAMN22255079	2019-03-05	1892	0.094	0.016	0.002	0.003	0.75	0.006	synonymous SNV(s)
980174-20	SAMN22255080	2019-06-14	8156	0.38	0.016	0.002	0.004	0.5	0.125	synonymous SNV(s)
980175-19	SAMN22255081	2019-03-05	8135	0.125	0.016	0.002	0.002	0.25	0.006	synonymous SNV(s)
980175-20	SAMN22255082	2019-06-17	1583	0.125	0.016	0.004	0.75	32	0.094	high AMR SNV
980176-17	SAMN22255083	2017-03-06	7363	0.19	0.094	0.023	32	1.5	1
980176-20	SAMN22255084	2019-06-18	1599	0.094	0.016	0.002	0.006	32	0.125	synonymous SNV(s)
980177-19	SAMN22255085	2019-03-05	8135	0.047	0.016	0.002	0.002	0.38	0.012	synonymous SNV(s)
980177-20	SAMN22255086	2019-06-21	11428	0.75	0.016	0.003	0.004	1	0.19	high AMR SNV
980178-17	SAMN22255087	2017-03-06	7363	0.19	0.125	0.023	32	1.5	1
980178-20	SAMN22255088	2019-06-21	9363	1	0.016	0.003	4	1.5	0.19	high AMR SNV
980179-20	SAMN22255089	2019-06-25	11422	1.5	0.016	0.006	0.032	2	0.5
980180-17	SAMN22255090	2017-03-06	1599	0.094	0.016	0.002	0.004	16	0.125	synonymous SNV(s)
980180-19	SAMN22255091	2019-03-05	9363	1	0.016	0.04	12	2	0.38	high AMR SNV
980180-20	SAMN22255092	2019-06-25	11422	1.5	0.016	0.004	0.032	2	0.38
980181-17	SAMN22255093	2017-03-06	1599	0.125	0.016	0.002	0.006	24	0.125	synonymous SNV(s)
980181-20	SAMN22255094	2019-06-25	11422	1.5	0.016	0.006	0.032	2	0.5
980182-20	SAMN22255095	2019-06-26	8143	0.19	0.016	0.002	2	1.5	0.25
980183-20	SAMN22255096	2020-01-28	9363	1	0.016	0.003	3	2	0.38	high AMR SNV
980184-16	SAMN22255097	2016-08-25	7363	0.25	0.125	0.032	32	1.5	1.5
980184-20	SAMN22255098	2020-01-28	8156	0.19	0.016	0.002	0.004	0.38	0.19	synonymous SNV(s)
980185-19	SAMN22255099	2019-03-06	7826	0.25	0.016	0.002	0.003	0.5	0.125	synonymous SNV(s)
980185-20	SAMN22255100	2020-02-04	9363	1.5	0.016	0.003	0.016	2	1	high AMR SNV
980186-20	SAMN22255101	2020-01-03	9363	3	0.016	0.006	12	3	0.5	high AMR SNV
980187-18	SAMN22255102	2018-02-08	7365	0.19	0.016	0.002	6	32	32
980187-19	SAMN22255103	2019-03-06	7826	0.19	0.016	0.002	0.002	0.5	0.064	synonymous SNV(s)
980187-20	SAMN22255104	2020-01-08	9363	2	0.016	0.003	8	2	0.38	high AMR SNV
980188-18	SAMN22255105	2018-02-07	1901	0.25	0.032	0.006	32	2	0.5
980188-20	SAMN22255106	2020-01-09	1583	0.25	0.016	0.004	0.38	24	0.75	high AMR SNV
980189-16	SAMN22255107	2016-08-25	7363	0.19	0.094	0.032	32	0.5	1.5
980189-17	SAMN22255108		9362	0.25	0.016	0.002	0.002	0.5	0.032
980189-18	SAMN22255109	2018-02-14	1588	0.25	0.016	0.006	32	64	12	high AMR SNV
980189-20	SAMN22255110	2020-01-10	9363	0.5	0.016	0.002	0.003	1	0.047	high AMR SNV
980190-17	SAMN22255111		6716	0.38	0.016	0.006	8	1.5	0.25
980190-18	SAMN22255112	2018-02-20	7822	0.125	0.016	0.003	3	16	0.19
980190-20	SAMN22255113	2020-01-15	14591	1	0.016	0.002	3	0.75	0.125
980191-17	SAMN22255114		11991	0.047	0.016	0.002	0.003	0.125	0.064	synonymous SNV(s)
980191-18	SAMN22255115	2018-02-28	8143	0.19	0.016	0.002	3	0.75	0.19
980191-20	SAMN22255116	2020-01-15	7363	0.25	0.016	0.012	4	1.5	0.25	synonymous SNV(s)
980192-18	SAMN22255117	2018-02-28	8156	0.25	0.016	0.002	0.003	0.19	0.047	synonymous SNV(s)
980192-20	SAMN22255118	2020-01-16	8156	0.25	0.016	0.002	0.002	0.25	0.094	synonymous SNV(s)
980193-17	SAMN22255119		7363	0.19	0.19	0.047	32	1.5	2
980193-18	SAMN22255120	2018-02-28	8143	0.19	0.016	0.002	3	24	0.125
980193-20	SAMN22255121	2020-01-21	1901	0.38	0.016	0.004	4	1	0.5	synonymous SNV(s)
980194-17	SAMN22255122		10634	0.125	0.016	0.002	0.004	0.094	0.012	synonymous SNV(s)
980194-18	SAMN22255123	2018-02-26	7363	0.19	0.19	0.023	32	1	2
980194-20	SAMN22255124	2020-01-22	1583	0.25	0.016	0.004	0.25	16	1	high AMR SNV
980195-17	SAMN22255125		9363	2	0.016	0.002	6	1.5	0.5	high AMR SNV
980195-18	SAMN22255126	2018-02-02	9903	0.094	0.016	0.002	1.5	8	2	synonymous SNV(s)
980195-20	SAMN22255127	2020-01-24	7827	0.125	0.016	0.002	1.5	1	0.094	high AMR SNV
980196-18	SAMN22255128	2018-02-02	1921	0.064	0.016	0.002	2	8	2	high AMR SNV
980196-20	SAMN22255129	2020-01-28	1901	0.19	0.016	0.002	3	1	0.125	synonymous SNV(s)
980197-17	SAMN22255130		7827	0.38	0.023	0.012	8	2	0.5	high AMR SNV
980197-18	SAMN22255131	2018-02-02	8135	0.094	0.016	0.002	0.003	0.125	0.003	synonymous SNV(s)
980197-20	SAMN22255132	2020-01-28	1892	0.032	0.016	0.002	0.002	0.094	0.004	synonymous SNV(s)
980198-20	SAMN22255133	2020-01-29	7369	0.19	0.016	0.002	2	0.75	2	synonymous SNV(s)
980199-20	SAMN22255134	2020-01-30	9363	0.25	0.016	0.002	0.003	0.75	0.047	high AMR SNV
980200-17	SAMN22255135	2017-03-10	1594	0.032	0.016	0.002	0.003	0.125	0.023	synonymous SNV(s)
980200-20	SAMN22255136	2020-01-28	1583	0.125	0.016	0.004	0.25	24	0.5	high AMR SNV
980206-19	SAMN22255137	2019-02-05	7822	1.5	0.016	0.003	3	0.5	0.19
980207-19	SAMN22255138	2019-02-05	9363	4	0.016	0.002	8	2	0.25	high AMR SNV
980208-18	SAMN22255139	2018-03-13	1582	0.094	0.032	0.003	0.5	16	0.094	high AMR SNV
980208-19	SAMN22255140	2019-02-07	1583	0.25	0.016	0.002	0.002	0.125	0.125	synonymous SNV(s)
980209-18	SAMN22255141	2018-03-13	1582							high AMR SNV
980209-19	SAMN22255142	2019-02-11	7363	0.19	0.125	0.016	8	0.75	0.5
980209-20	SAMN22255143	2020-02-11	1594	0.023	0.016	0.003	0.003	0.25	0.094	synonymous SNV(s)
980210-19	SAMN22255144	2019-02-13	7822	0.19	0.016	0.002	1.5	0.25	0.094
980211-19	SAMN22255145	2019-02-13	7363	4	0.016	0.023	32	1.5	0.38	synonymous SNV(s)
980212-19	SAMN22255146	2019-02-14	15682	0.094	0.016	0.002	0.003	0.19	0.006	non-synonymous SNV(s)
980213-17	SAMN22255147	2017-03-16	1594	0.064	0.016	0.002	0.004	0.125	0.032	synonymous SNV(s)
980213-19	SAMN22255148	2019-02-19	7363	3	0.016	0.012	32	1	0.25	synonymous SNV(s)
980214-19	SAMN22255149	2019-02-20	13734	0.25	0.016	0.002	0.003	0.38	0.19	synonymous SNV(s)
980215-19	SAMN22255150	2019-02-20	7822	0.25	0.016	0.002	2	0.5	0.19
980216-19	SAMN22255151	2019-02-20	8135	0.064	0.016	0.002	0.002	0.094	0.003	synonymous SNV(s)
980217-16	SAMN22255153		13266	0.25	0.016	0.003	3		0.19
980217-17	SAMN22255154	2017-03-22	7363	0.25	0.25	0.047	32	1.5	1.5
980217-19	SAMN22255155	2019-02-21	8156	0.094	0.016	0.002	0.002	0.19	0.064	synonymous SNV(s)
980217-20	SAMN22255156	2019-06-26	7822	0.75	0.016	0.004	8	1.5	0.25
980218-16	SAMN22255157		1587	0.125	0.016	0.002	0.75		12	high AMR SNV
980218-19	SAMN22255158	2019-02-26	1596	1	0.016	0.002	0.002	0.19	0.006	synonymous SNV(s)
980218-20	SAMN22255159	2019-06-28	14253	0.25	0.016	0.004	12	1	0.5
980219-19	SAMN22255160	2019-02-25	7363	0.5	0.032	0.008	0.5	24	8
980219-20	SAMN22255161	2019-07-18	8143	0.125	0.016	0.004	2	1	0.19
980220-16	SAMN22255162		15815	0.19	0.016	0.002	2		32	synonymous SNV(s)
980220-19	SAMN22255163	2019-02-26	7827	0.25	0.016	0.016	6	2	0.75	high AMR SNV
980220-20	SAMN22255164	2019-07-19	9363	1	0.016	0.004	16	2	0.38	high AMR SNV
980221-19	SAMN22255165	2019-02-26	7822	1.5	0.016	0.002	2	0.38	0.094
980221-20	SAMN22255166	2019-07-22	7827	0.125	0.023	0.012	2	2	0.25	high AMR SNV
980222-19	SAMN22255167	2019-02-27	9363	2	0.016	0.002	6	1.5	0.19	high AMR SNV
980222-20	SAMN22255168	2019-08-19	1901	0.125	0.016	0.002	2	1	0.125	high AMR SNV
980223-20	SAMN22255169	2019-08-19	11422	0.75	0.016	0.004	0.016	1.5	0.38
980224-20	SAMN22255170	2019-08-21	8143	0.125	0.016	0.002	12	1.5	0.25
980225-20	SAMN22255171	2019-09-11	1583	0.125	0.016	0.008	0.38	24	0.064	high AMR SNV
980226-16	SAMN22255172		1901	0.125	0.047	0.012	32		0.38	synonymous SNV(s)
980226-20	SAMN22255173	2020-02-07	11864	0.25	0.016	0.002	0.003	0.75	0.064	high AMR SNV
980227-16	SAMN22255174		15813	0.094	0.016	0.002	4		32	high AMR SNV
980227-20	SAMN22255175	2020-02-10	8156	0.25	0.016	0.002	0.004	0.38	0.19	synonymous SNV(s)
980228-16	SAMN22255176		10634	0.125	0.016	0.002	0.002		0.016	synonymous SNV(s)
980231-16	SAMN22255177		8143	0.38	0.016	0.002	2		0.25
980231-17	SAMN22255178	2017-03-29	12461	0.125	0.016	0.002	0.004	0.25	0.016	synonymous SNV(s)
980233-16	SAMN22255180		8156	0.25	0.016	0.002	0.002		0.032	non-synonymous SNV(s)
980233-18	SAMN22255181	2018-04-05	7826	0.19	0.016	0.002	0.002	0.25	0.125	synonymous SNV(s)
980234-16	SAMN22255182		9363	0.25	0.016	0.002	0.003		0.094	high AMR SNV
980234-18	SAMN22255183	2018-03-02	9363	1.5	0.016	0.002	1	0.75	0.25	high AMR SNV
980235-16	SAMN22255184		7363	0.094	0.094	0.012	32		0.25
980235-18	SAMN22255185	2018-03-02	9903	0.064	0.016	0.002	1	16	0.094	high AMR SNV
980236-18	SAMN22255186	2018-03-06	7359	0.25	0.016	0.002	0.003	0.25	0.19	synonymous SNV(s)
980237-17	SAMN22255187	2017-03-30	12461	0.125	0.016	0.002	0.004	0.38	0.012	synonymous SNV(s)
980237-18	SAMN22255188	2018-03-07	11971	0.19	0.016	0.002	1.5	0.5	0.125
980238-18	SAMN22255189	2018-03-09	8135	0.094	0.016	0.002	0.002	0.125	0.006	synonymous SNV(s)
980239-18	SAMN22255190	2018-03-14	9363	0.25	0.016	0.002	0.002	0.75	0.094
980239-20	SAMN22255191	2020-02-17	10314	0.38	0.016	0.008	12	1.5	32
980240-17	SAMN22255192	2017-03-30	1901	0.5	0.125	0.047	32	3	0.5
980240-18	SAMN22255193	2018-03-13	7363	0.25	0.023	0.012	2	0.75	0.5	synonymous SNV(s)
980241-18	SAMN22255194	2018-03-15	7827	0.19	0.047	0.023	4	1.5	0.5	high AMR SNV
980242-18	SAMN22255195	2018-03-19	7363	0.25	0.023	0.006	32	1.5	0.25	synonymous SNV(s)
980243-17	SAMN22255196	2017-03-31	7363	0.19	0.125	0.023	32	3	0.5
980243-18	SAMN22255197	2018-03-20	7826	0.25	0.016	0.002	0.002	0.19	0.094	synonymous SNV(s)
980243-20	SAMN22255198	2020-02-13	9363	0.75	0.016	0.004	0.016	2	0.25	high AMR SNV
980244-18	SAMN22255199	2018-03-20	11247	0.125	0.016	0.002	0.75	32	0.19	high AMR SNV
980244-20	SAMN22255200	2020-02-17	7822	0.125	0.016	0.006	4	1	0.5
980245-18	SAMN22255201	2018-03-20	11247	0.125	0.016	0.002	0.5	24	32	high AMR SNV
980245-20	SAMN22255202	2020-02-17	1596	0.19	0.016	0.002	0.004	0.38	0.19	synonymous SNV(s)
980246-16	SAMN22255203	2016-09-13	8143	0.25	0.016	0.004	2	1	0.25
980246-18	SAMN22255204	2018-03-21	7359	0.25	0.016	0.002	0.003	0.25	0.125	synonymous SNV(s)
980246-20	SAMN22255205	2020-02-18	7822	0.125	0.016	0.008	4	1	0.25
980247-18	SAMN22255206	2018-03-21	7359	0.19	0.016	0.002	0.003	16	0.094	synonymous SNV(s)
980248-18	SAMN22255207	2018-03-23	7363	0.125	0.016	0.002	2	0.75	0.125	synonymous SNV(s)
980249-18	SAMN22255208	2018-03-23	7822	0.125	0.016	0.002	3	16	0.125
980249-19	SAMN22255209	2019-03-19	9363	1	0.016	0.003	4	2	0.125	high AMR SNV
980249-20	SAMN22255210	2020-02-20	10634	0.064	0.016	0.002	0.002	0.38	0.016	synonymous SNV(s)
980250-18	SAMN22255211	2018-03-23	1588	0.125	0.016	0.002	0.75	16	12	high AMR SNV
980251-18	SAMN22255212	2018-03-26	11428	0.38	0.032	0.003	0.002	0.5	0.125	high AMR SNV
980252-18	SAMN22255213	2018-03-26	7363	0.25	0.125	0.023	32	1	2
980253-18	SAMN22255214	2018-03-23	8156	0.38	0.016	0.002	0.002	0.19	0.19	synonymous SNV(s)
980254-18	SAMN22255215	2018-03-27	8135	0.094	0.016	0.002	0.002	0.125	0.002	synonymous SNV(s)
980255-18	SAMN22255216	2018-03-27	8135	0.094	0.016	0.002	0.002	0.094	0.003	synonymous SNV(s)
980256-18	SAMN22255217	2018-03-28	1892	0.064	0.016	0.002	0.002	0.125	0.004	synonymous SNV(s)
980257-18	SAMN22255218	2018-03-29	9363	0.25	0.032	0.002	0.002	0.38	0.19	high AMR SNV
980262-17	SAMN22255219		13951	0.094	0.016	0.002	3	16	2	high AMR SNV
980263-17	SAMN22255220		1599	0.25	0.016	0.002	0.003	16	0.094	synonymous SNV(s)
980264-17	SAMN22255221		11999	0.125	0.016	0.002	0.006	1	0.064	high AMR SNV
980264-19	SAMN22255222	2019-03-26	8135	0.094	0.016	0.002	0.004	0.38	0.004	synonymous SNV(s)
980265-17	SAMN22255223		7827	0.25	0.032	0.023	32	2	1	high AMR SNV
980267-20	SAMN22255224	2020-02-27	7363	0.094	0.125	0.012	12	1	0.5
980268-17	SAMN22255225		7363	0.25	0.094	0.016	32	1.5	1.5
980268-20	SAMN22255226	2020-02-27	7822	0.19	0.016	0.004	4	1	0.25
980269-17	SAMN22255227		11990	0.064	0.016	0.002	0.004	0.125	0.064	synonymous SNV(s)
980269-20	SAMN22255228	2020-02-21	7822	0.19	0.016	0.008	12	1	0.38
980270-20	SAMN22255229	2020-02-21	11422	1.5	0.016	0.008	0.032	2	0.5
980271-17	SAMN22255230		8143	0.25	0.016	0.002	2	0.75	0.25
980272-17	SAMN22255232		7827	0.064	0.016	0.002	0.38	16	4	high AMR SNV
980272-18	SAMN22255233	2018-04-17	10634	0.125	0.016	0.002	0.002	0.25	0.008	synonymous SNV(s)
980274-17	SAMN22255234		11172	0.19	0.016	0.002	0.006	0.5	0.125	synonymous SNV(s)
980275-17	SAMN22255235		1599	0.125	0.016	0.002	0.006	32	0.125	synonymous SNV(s)
980276-17	SAMN22255236		1901	0.75	0.016	0.002	4	0.75	1
980276-19	SAMN22255237	2019-03-29	11971	0.19	0.016	0.002	2	1.5	0.25
980277-17	SAMN22255239		13266	0.25	0.016	0.002	12	1.5	0.25
980278-17	SAMN22255240		7363	0.5	0.032	0.012	32	1.5	0.5	synonymous SNV(s)
980278-18	SAMN22255241	2018-04-18	1587	0.094	0.016	0.002	1.5	16	32
980279-20	SAMN22255242	2020-01-31	11247	0.094	0.016	0.002	3	24	0.125	high AMR SNV
980280-20	SAMN22255243	2020-02-04	7827	0.047	0.016	0.002	1	0.5	0.032	high AMR SNV
980281-18	SAMN22255244	2018-04-19	7826	0.19	0.016	0.003	0.004	0.38	0.19	synonymous SNV(s)
980281-20	SAMN22255245	2020-02-05	9363	0.38	0.016	0.002	0.003	0.38	0.016	high AMR SNV
980282-20	SAMN22255246	2020-02-04	11422	2	0.016	0.002	0.006	0.75	0.25
980283-20	SAMN22255247	2020-02-07	11247	0.094	0.016	0.002	3	16	0.064	high AMR SNV
980284-20	SAMN22255248	2020-02-06	10314	0.5	0.032	0.016	32	2	32
980285-20	SAMN22255249	2020-02-07	1583	0.125	0.016	0.003	0.75	16	1.5	high AMR SNV
980286-20	SAMN22255250	2020-02-11	8135	0.094	0.016	0.002	0.002	0.25	0.003	synonymous SNV(s)
980287-18	SAMN22255251	2018-04-23	8145	0.19	0.016	0.004	1.5	24	4	synonymous SNV(s)
980287-20	SAMN22255253	2020-02-11	9363	1.5	0.016	0.002	4	1.5	0.19	high AMR SNV
980288-19	SAMN22255254	2019-03-25	9363	1.5	0.016	0.002	3	1.5	0.19	high AMR SNV
980288-20	SAMN22255255	2020-02-12	10314	0.75	0.016	0.008	32	3	8
980289-19	SAMN22255256	2019-03-27	1901	0.094	0.016	0.002	1.5	1	0.094	high AMR SNV
980289-20	SAMN22255257	2020-02-11	8135	0.125	0.016	0.002	0.003	0.25	0.008	synonymous SNV(s)
980290-18	SAMN22255258	2018-04-26	11975	0.19	0.016	0.002	0.003	0.5	0.094	non-synonymous SNV(s)
980290-19	SAMN22255259	2019-04-01	7363	0.125	0.016	0.012	4	2	0.38	synonymous SNV(s)
980290-20	SAMN22255260	2020-02-12	7363	0.25	0.016	0.012	6	1.5	0.38	synonymous SNV(s)
980291-17	SAMN22255261	2017-04-14	7827	0.094	0.016	0.002	1	16	2	high AMR SNV
980291-19	SAMN22255262	2019-03-01	8156	0.38	0.016	0.002	0.003	0.38	0.19	synonymous SNV(s)
980291-20	SAMN22255263	2020-02-26	1583	0.19	0.016	0.003	0.38	16	1	high AMR SNV
980292-16	SAMN22255264	2016-09-22	1892	0.064	0.016		0.002	0.064	0.004	synonymous SNV(s)
980292-19	SAMN22255265	2019-03-06	1583	0.19	0.016	0.006	0.25	24	1.5	high AMR SNV
980293-19	SAMN22255266	2019-03-06	6720	0.125	0.016	0.002	0.002	12	0.064	synonymous SNV(s)
980294-19	SAMN22255267	2019-03-05	7822	0.19	0.016	0.002	1.5	0.5	0.125
980294-20	SAMN22255268	2020-03-06	10634	0.064	0.016	0.002	0.003	0.75	0.016	synonymous SNV(s)
980295-18	SAMN22255269	2018-04-27	7826	0.25	0.016	0.002	0.002	0.38	0.125	synonymous SNV(s)
980295-19	SAMN22255270	2019-03-05	13956	0.19	0.016	0.002	0.003	0.25	0.032	non-synonymous SNV(s)
980296-19	SAMN22255271	2019-03-06	11428	0.5	0.016	0.002	0.003	0.38	0.032	high AMR SNV
980297-19	SAMN22255272	2019-03-08	8156	0.75	0.016	0.002	0.003	0.38	0.19	synonymous SNV(s)
980297-20	SAMN22255273	2020-03-06	10314	0.5	0.016	0.016	32	3	32
980298-19	SAMN22255274	2019-03-07	8156	0.5	0.016	0.002	0.003	0.25	0.094	synonymous SNV(s)
980299-19	SAMN22255275	2019-03-08	7363	0.5	0.016	0.012	8	1.5	0.25	synonymous SNV(s)
980299-20	SAMN22255276	2020-03-06	10314	0.75	0.016	0.016	32	3	32
980300-19	SAMN22255277	2019-03-12	7359	0.25	0.016	0.002	0.002	0.25	0.094	synonymous SNV(s)
980300-20	SAMN22255278	2020-03-06	10314	0.5	0.016	0.016	32	3	32
980301-19	SAMN22255279	2019-03-12	7822	0.25	0.016	0.002	2	0.75	0.19
980302-19	SAMN22255280	2019-03-13	9363	4	0.016	0.002	32	1.5	0.25	high AMR SNV
980303-19	SAMN22255281	2019-03-19	1583	0.38	0.016	0.004	0.5	32	3	high AMR SNV
980304-19	SAMN22255282	2019-03-18	8123	0.38	0.016	0.016	32	3	32
980305-19	SAMN22255283	2019-03-20	7823	0.125	0.023	0.016	0.25	12	1	high AMR SNV
980306-19	SAMN22255284	2019-03-21	10314	0.25	0.016	0.002	4	1	0.5
980307-19	SAMN22255285	2019-03-21	14369	0.19	0.016	0.023	2	2	0.5	high AMR SNV
980308-19	SAMN22255286	2019-03-22	8135	0.094	0.016	0.002	0.002	0.125	0.006	synonymous SNV(s)
980309-19	SAMN22255287	2019-03-22	1594	0.047	0.016	0.002	0.002	0.19	0.032	synonymous SNV(s)
980310-18	SAMN22255288	2018-05-15	8135	0.094	0.016	0.002	0.002	0.25	0.012	synonymous SNV(s)
980310-19	SAMN22255289	2019-03-26	7822	0.25	0.016	0.002	2	0.5	0.125
980311-18	SAMN22255290	2018-05-15	8135	0.094	0.016	0.002	0.002	0.25	0.008	synonymous SNV(s)
980311-19	SAMN22255291	2019-03-25	1583	0.25	0.016	0.002	0.38	24	1	high AMR SNV
980311-20	SAMN22255292	2020-03-02	8156	0.38	0.016	0.002	0.004	0.75	0.19	synonymous SNV(s)
980312-19	SAMN22255293	2019-03-27	13970	0.19	0.016	0.002	0.002	0.094	0.008	non-synonymous SNV(s)
980312-20	SAMN22255294	2020-03-05	9363	0.25	0.016	0.002	0.004	1.5	0.125	high AMR SNV
980313-19	SAMN22255295	2019-03-27	8135	0.125	0.016	0.002	0.002	0.19	0.004	synonymous SNV(s)
980313-20	SAMN22255296	2020-03-05	7363	0.25	0.047	0.016	8	128	32	non-synonymous SNV(s)
980314-20	SAMN22255297	2020-03-05	1599	0.064	0.016	0.002	0.004	48	0.125	synonymous SNV(s)
980316-17	SAMN22255299		1892	0.064	0.016	0.002	0.004	0.19	0.008	synonymous SNV(s)
980317-17	SAMN22255300		1599	0.125	0.016	0.002	0.006	24	0.25	non-synonymous SNV(s)
980318-17	SAMN22255301		7363	0.5	0.023	0.012	12	3	0.5	synonymous SNV(s)
980319-17	SAMN22255302		7360	0.125	0.064	0.023	32	1.5	0.38
980320-17	SAMN22255303		1925	0.094	0.016	0.002	1	24	0.064	high AMR SNV
980320-20	SAMN22255304	2020-03-12	7363	0.19	0.016	0.012	1.5	1.5	0.125	synonymous SNV(s)
980321-18	SAMN22255306	2018-04-05	8156	0.38	0.016	0.002	0.002	0.125	0.064	synonymous SNV(s)
980322-17	SAMN22255307		1599	0.064	0.016	0.002	4	24	0.094	synonymous SNV(s)
980322-18	SAMN22255308	2018-04-06	8143	0.25	0.016	0.002	1	0.38	32
980322-20	SAMN22255309	2020-03-18	8156	0.5	0.016	0.004	0.016	1	0.38	synonymous SNV(s)
980323-17	SAMN22255310		1599	0.125	0.016	0.002	6	32	0.125	synonymous SNV(s)
980323-18	SAMN22255311	2018-04-11	7363	0.25	0.094	0.003	32	1	0.5
980324-17	SAMN22255312		8156	0.19	0.016	0.002	0.006	0.25	0.064	non-synonymous SNV(s)
980324-18	SAMN22255313	2018-04-11	13292	0.38	0.016	0.002	0.003	0.75	0.064	high AMR SNV
980324-20	SAMN22255314	2020-02-28	10314	0.5	0.023	0.016	32	2	32
980325-17	SAMN22255315		9363	0.5	0.016	0.002	0.004	0.75	0.125	high AMR SNV
980325-18	SAMN22255316	2018-04-11	7363	0.25	0.125	0.016	32	1.5	1.5
980325-19	SAMN22255317	2019-04-04	7363	0.25	0.047	0.008	1	48	8
980325-20	SAMN22255318	2020-02-29	7363	0.38	0.023	0.008	4	1.5	0.38	synonymous SNV(s)
980326-17	SAMN22255319		7363	0.25	0.125	0.012	32	1.5	1.5
980326-18	SAMN22255320	2018-04-14	8156	0.38	0.016	0.002	0.003	0.19	0.047	synonymous SNV(s)
980326-19	SAMN22255321	2019-04-05	1583	0.25	0.016	0.006	0.38	32	1	high AMR SNV
980326-20	SAMN22255322	2020-03-02	8156	0.023	0.016	0.002	0.002	0.125	0.012	synonymous SNV(s)
980327-17	SAMN22255323		8143	0.25	0.016	0.002	8		32
980327-18	SAMN22255324	2018-04-14	1594	0.094	0.016	0.002	0.002	0.125	0.047	synonymous SNV(s)
980327-20	SAMN22255325	2020-03-04	8143	0.25	0.016	0.002	1	0.5	0.25
980328-17	SAMN22255326		11971	0.125	0.016	0.002	1.5	0.75	0.19
980328-18	SAMN22255327	2018-04-14	7826	0.25	0.016	0.002	0.002	0.25	0.064	synonymous SNV(s)
980328-20	SAMN22255328	2020-03-11	11247	0.125	0.016	0.002	3	24	0.19	high AMR SNV
980329-17	SAMN22255329		15808	0.19	0.016	0.002	0.032	0.25	0.006	synonymous SNV(s)
980329-18	SAMN22255330	2018-04-14	8156	0.38	0.016	0.002	0.002	0.25	0.125	synonymous SNV(s)
980329-20	SAMN22255331	2020-03-10	11422	1.5	0.016	0.003	0.023	2	0.5
980330-18	SAMN22255332	2018-04-13	8156	0.38	0.016	0.002	0.002	0.25	0.19	synonymous SNV(s)
980330-20	SAMN22255333	2020-03-12	1901	0.5	0.094	0.023	6	1.5	0.75
980331-18	SAMN22255334	2018-04-17	8135	0.125	0.016	0.002	0.002	0.25	0.004	synonymous SNV(s)
980331-19	SAMN22255335	2019-04-10	9363	1	0.016	0.006	8	2	0.38	high AMR SNV
980331-20	SAMN22255336	2020-03-14	8135	0.064	0.016	0.002	0.002	0.125	0.002	synonymous SNV(s)
980332-18	SAMN22255337	2018-04-17	7827	0.38	0.016	0.002	4	3	0.5	high AMR SNV
980332-20	SAMN22255338	2020-03-17	9363	0.5	0.016	0.002	0.003	0.5	0.064	high AMR SNV
980333-18	SAMN22255339	2018-04-18	8156	0.38	0.016	0.002	0.002	0.25	0.125	synonymous SNV(s)
980333-20	SAMN22255340	2020-03-18	1599	0.125	0.016	0.002	0.002	24	0.047	synonymous SNV(s)
980334-18	SAMN22255341	2018-04-18	1587	0.094	0.016	0.002	1	0.5	32
980334-20	SAMN22255342	2020-03-18	8156	0.38	0.016	0.002	0.004	0.19	0.125	synonymous SNV(s)
980335-18	SAMN22255343	2018-04-24	7826	0.5	0.016	0.002	0.002	0.25	0.125	synonymous SNV(s)
980335-19	SAMN22255344	2019-04-10	9363	1	0.016	0.002	6	2	0.125	high AMR SNV
980335-20	SAMN22255345	2020-03-18	1587	0.047	0.016	0.002	0.75	24	32	high AMR SNV
980336-18	SAMN22255346	2018-04-25	14564	0.38	0.016	0.002	2	0.75	0.25
980336-20	SAMN22255347	2020-04-01	9363	1.5	0.016	0.002	0.012	2	0.25	high AMR SNV
980337-18	SAMN22255348	2018-04-26	7826	0.25	0.016	0.002	0.002	0.125	0.047	synonymous SNV(s)
980337-20	SAMN22255349	2020-04-02	10314	0.25	0.016	0.002	4	0.75	0.38
980338-18	SAMN22255350	2018-04-26	1597	0.19	0.016	0.002	0.75	16	32
980338-19	SAMN22255351	2019-04-12	8135	0.064	0.016	0.002	0.002	0.38	0.004	synonymous SNV(s)
980338-20	SAMN22255352	2020-04-09	10634	0.094	0.016	0.002	0.003	0.38	0.006	synonymous SNV(s)
980339-18	SAMN22255353	2018-04-27	7359	0.25	0.016	0.003	0.004	0.38	0.125	synonymous SNV(s)
980339-20	SAMN22255354	2020-04-08	11422	1.5	0.016	0.002	0.006	1	0.25
980340-18	SAMN22255355	2018-04-27	7827	0.25	0.047	0.032	2	1.5	0.75	high AMR SNV
980340-20	SAMN22255356	2020-04-15	9362	1.5	0.016	0.002	4	1	0.125	high AMR SNV
980341-17	SAMN22255357	2017-05-11	11516	0.25	0.016	0.002	0.008	0.75	0.125	synonymous SNV(s)
980341-20	SAMN22255358	2020-04-22	11422	1.5	0.016	0.003	0.023	2	0.25
980342-16	SAMN22255359	2016-10-06	11984	0.25	0.016	0.004	8	32	0.25
980347-16	SAMN22255360		8133	0.19	0.016	0.002	2		4	high AMR SNV
980348-16	SAMN22255362		8156	0.38	0.016	0.002	0.006		0.19	synonymous SNV(s)
980348-18	SAMN22255363	2018-05-22	1579	0.38	0.032	0.016	0.012	3	0.75	high AMR SNV
980349-16	SAMN22255364		9362	0.5	0.016	0.002	0.004		0.125	high AMR SNV
980349-20	SAMN22255365	2020-06-04	8156	0.25	0.016	0.002	0.004	0.5	0.125	synonymous SNV(s)
980350-16	SAMN22255366		9363	0.5	0.016	0.002	0.003		0.094	high AMR SNV
980350-20	SAMN22255367	2020-06-03	8156	0.25	0.016	0.002	0.002	0.25	0.064	synonymous SNV(s)
980351-20	SAMN22255368	2020-06-10	9363	2	0.016	0.003	16	1.5	0.38	high AMR SNV
980352-18	SAMN22255369	2018-05-23	7363	0.25	0.023	0.008	3	1.5	0.19	synonymous SNV(s)
980352-19	SAMN22255370	2019-04-17	8143	0.125	0.016	0.002	1.5	1	0.19
980352-20	SAMN22255371	2020-06-12	10314	0.38	0.016	0.002	32	1	8
980353-16	SAMN22255372		9362	0.75	0.016	0.002	0.003		0.19
980353-18	SAMN22255373	2018-05-25	8143	0.125	0.016	0.003	3	48	0.125
980353-19	SAMN22255374	2019-04-17	8156	0.25	0.016	0.002	0.003	0.25	0.094	synonymous SNV(s)
980353-20	SAMN22255375	2020-06-16	8135	0.094	0.016	0.002	0.003	0.19	0.004	synonymous SNV(s)
980354-16	SAMN22255376		7359	0.25	0.016	0.003	0.006		0.094	synonymous SNV(s)
980354-19	SAMN22255377	2019-04-18	1583	0.25	0.016	0.006	0.5	48	2	high AMR SNV
980354-20	SAMN22255378	2020-06-19	1583	0.25	0.016	0.002	0.38	24	0.75	high AMR SNV
980355-16	SAMN22255379		8135	0.125	0.016	0.002	0.003		0.008	synonymous SNV(s)
980355-20	SAMN22255380	2020-06-22	1599	0.19	0.016	0.002	0.003	24	0.125	synonymous SNV(s)
980356-16	SAMN22255381		7363	0.25	0.19	0.064	32		3
980356-20	SAMN22255382	2020-06-24	7827	0.25	0.032	0.023	6	3	0.75	high AMR SNV
980357-20	SAMN22255383	2020-06-24	1599	0.19	0.016	0.002	0.003	16	0.094	synonymous SNV(s)
980358-20	SAMN22255384	2020-06-26	9363	1	0.016	0.002	4	1	0.19	high AMR SNV
980359-20	SAMN22255385	2020-06-29	11422	2	0.016	0.002	0.016	1	0.19
980360-19	SAMN22255386	2019-04-30	8143	0.19	0.016	0.002	1	1	0.19
980360-20	SAMN22255387	2020-07-01	10314	0.25	0.016	0.003	3	1.5	0.75
980361-17	SAMN22255388	2017-05-22	1599	0.094	0.016	0.002	0.004	32	0.19	non-synonymous SNV(s)
980361-18	SAMN22255389	2018-06-01	1587	0.19	0.016	0.002	1	24	0.125
980361-20	SAMN22255390	2020-08-04	7363	0.5	0.016	0.023	32	2	0.5	synonymous SNV(s)
980362-17	SAMN22255391	2017-05-22	1599	0.064	0.016	0.003	0.004	32	0.125	non-synonymous SNV(s)
980362-20	SAMN22255392	2020-08-05	9363	0.75	0.016	0.006	32	2	0.25	high AMR SNV
980363-20	SAMN22255393	2020-07-03	7829	0.125	0.016	0.002	2	0.5	0.094
980364-20	SAMN22255394	2020-07-07	7359	0.125	0.016	0.002	0.003	0.25	0.064	synonymous SNV(s)
980365-20	SAMN22255395	2020-07-10	11428	0.75	0.016	0.002	0.003	0.25	0.012	high AMR SNV
980366-20	SAMN22255396	2020-07-09	11422	0.25	0.016	0.004	32	1	0.5
980367-18	SAMN22255397	2018-06-04	7826	0.25	0.016	0.002	0.004	0.38	0.125	synonymous SNV(s)
980367-20	SAMN22255398	2020-07-14	1901	0.5	0.047	0.012	16	0.75	0.75
980368-17	SAMN22255399	2017-05-24	6716	0.064	0.016	0.008	16	2	0.5
980368-20	SAMN22255400	2020-07-16	1599	0.064	0.016	0.002	0.002	8	0.064	synonymous SNV(s)
980369-20	SAMN22255401	2020-07-16	11428	6	0.016	0.002	0.003	0.5	0.012	high AMR SNV
980370-16	SAMN22255402	2016-10-10	7363	0.125	0.016	0.012	4	0.75	0.125	synonymous SNV(s)
980370-20	SAMN22255403	2020-07-22	11422	1.5	0.016	0.002	0.006	0.75	0.094
980371-16	SAMN22255404	2016-10-10	7363	0.25	0.016	0.008	4	0.75	0.25	synonymous SNV(s)
980371-19	SAMN22255406	2019-05-02	8135	0.047	0.016	0.002	0.002	0.25	0.008	synonymous SNV(s)
980371-20	SAMN22255407	2020-08-01	1901	0.5	0.064	0.016	16	3	0.75
980372-20	SAMN22255408	2020-07-31	8137	0.125	0.016	0.002	1.5	0.5	0.38	high AMR SNV
980373-20	SAMN22255409	2020-08-06	11422	1.5	0.016	0.006	0.016	1	0.125
980374-18	SAMN22255410	2018-06-07	8143	0.19	0.016	0.002	1.5	24	0.19
980374-19	SAMN22255411	2019-05-15	7363	0.25	0.032	0.016	12	1.5	0.38	synonymous SNV(s)
980374-20	SAMN22255412	2020-08-12	11247	0.094	0.016	0.002	6	32	0.094	high AMR SNV
980375-20	SAMN22255413	2020-08-18	10314	0.032	0.016	0.002	1.5	0.5	0.094
980376-16	SAMN22255414	2016-10-13	7363	0.094	0.094	0.023	32	0.5	1
980376-20	SAMN22255415	2020-08-20	1599	0.19	0.016	0.002	0.003	24	0.125	synonymous SNV(s)
980377-16	SAMN22255416	2016-10-13	7363	0.094	0.125	0.032	32	0.5	1
980377-20	SAMN22255417	2020-08-26	13489	0.25	0.016	0.032	2	2	0.38	high AMR SNV
980379-16	SAMN22255418	2016-10-12	9363	0.19	0.016	0.002	0.002	0.38	0.047	high AMR SNV
980380-18	SAMN22255420	2018-06-07	11247	0.125	0.016	0.002	0.75	24	0.38	high AMR SNV
980381-20	SAMN22255421	2020-08-20	7363	0.19	0.023	0.012	6	1.5	0.25	synonymous SNV(s)
980382-20	SAMN22255422	2020-08-25	11428	0.75	0.016	0.002	0.002	0.25	0.094	synonymous SNV(s)
980383-16	SAMN22255423	2016-10-13	7363	0.125	0.016	0.006	2	0.5	0.125	synonymous SNV(s)
980383-19	SAMN22255424	2019-05-16	8143	0.25	0.016	0.002	2	1.5	0.19
980383-20	SAMN22255425	2020-08-26	14312	0.25	0.016	0.002	8	0.38	16	synonymous SNV(s)
980384-20	SAMN22255426	2020-09-02	14312	0.5	0.016	0.002	0.003	0.5	0.047	synonymous SNV(s)
980385-20	SAMN22255427	2020-09-02	11422	1	0.016	0.002	0.004	0.75	0.19
980386-20	SAMN22255428	2020-09-02	10314	0.5	0.016	0.006	32	2	32
980387-20	SAMN22255429	2020-09-09	8156	0.25	0.016	0.002	0.004	0.19	0.125	synonymous SNV(s)
980388-18	SAMN22255430	2018-06-18	7363	0.125	0.38	0.023	32	1	1.5
980388-20	SAMN22255431	2020-09-09	7363	0.38	0.032	0.008	4	48	32	non-synonymous SNV(s)
980389-18	SAMN22255432	2018-06-18	7363	0.19	0.25	0.023	32	1.5	1.5
980389-20	SAMN22255433	2020-09-09	1594	0.032	0.016	0.002	0.003	0.19	0.064	synonymous SNV(s)
980390-20	SAMN22255434	2020-09-11	9362	1	0.016	0.002	3	0.5	0.094	high AMR SNV
980391-17	SAMN22255435		8156	0.38	0.016	0.002	0.004	0.38	0.094	synonymous SNV(s)
980391-20	SAMN22255436	2020-09-16	10314	0.5	0.016	0.006	32	2	6
980392-17	SAMN22255437		7827	0.064	0.016	0.002	0.75	32	32	high AMR SNV
980392-20	SAMN22255438	2020-09-16	13292	0.38	0.016	0.002	0.003	0.5	0.047	high AMR SNV
980393-17	SAMN22255439		8156	0.5	0.016	0.002	0.004	0.38	0.125	synonymous SNV(s)
980393-20	SAMN22255440	2020-09-15	7365	1	0.016	0.002	2	0.75	0.125
980394-17	SAMN22255441		7363	0.5	0.023	0.032	32	3	0.75	synonymous SNV(s)
980394-20	SAMN22255442	2020-09-19	7365	0.5	0.016	0.002	4	0.75	0.19
980395-17	SAMN22255443		1584	1	0.016	0.002	0.008	1	3	high AMR SNV
980395-20	SAMN22255444	2020-09-19	1583	0.19	0.016	0.003	0.25	16	0.75	high AMR SNV
980396-17	SAMN22255445		1588	0.125	0.016	0.003	0.75	0.75	3	high AMR SNV
980396-19	SAMN22255446	2019-03-29	9363	2	0.016	0.002	2	0.75	0.25	high AMR SNV
980396-20	SAMN22255447	2020-09-23	1583	0.19	0.016	0.003	0.38	16	0.75	high AMR SNV
980397-17	SAMN22255448		1599	0.125	0.016	0.002	0.006	32	0.125	synonymous SNV(s)
980397-19	SAMN22255449	2019-04-04	8143	0.38	0.016	0.002	2	1	0.38
980397-20	SAMN22255450	2020-09-24	11706	1	0.016	0.002	4	1	0.125
980398-17	SAMN22255451		7827	0.5	0.094	0.064	32	4	1	high AMR SNV
980398-19	SAMN22255452	2019-04-03	11428	0.75	0.016	0.002	0.003	0.5	0.064	high AMR SNV
980398-20	SAMN22255453	2020-09-24	13292	0.38	0.016	0.002	0.003	0.75	0.094	high AMR SNV
980399-17	SAMN22255454		7826	0.5	0.016	0.002	0.006	0.25	0.125	synonymous SNV(s)
980399-19	SAMN22255455	2019-04-10	9363	1.5	0.016	0.002	6	2	0.38	high AMR SNV
980399-20	SAMN22255456	2020-09-29	9363	1.5	0.016	0.003	0.012	1	0.25	high AMR SNV
980400-17	SAMN22255457		11971	0.19	0.016	0.002	2	1	0.125
980400-18	SAMN22255458	2018-06-22	7363	0.094	0.19	0.032	32	1	0.5
980400-19	SAMN22255459	2019-04-11	11247	0.125	0.016	0.002	3	24	3	high AMR SNV
980400-20	SAMN22255460	2020-09-30	7822	0.25	0.016	0.004	2	0.75	0.38
980401-17	SAMN22255461		1580	6	0.016	0.002	0.004	1	0.38	high AMR SNV
980401-19	SAMN22255462	2019-04-11	7359	0.094	0.016	0.002	0.003	0.25	0.064	synonymous SNV(s)
980401-20	SAMN22255463	2020-09-15	11706	1	0.016	0.002	4	1	0.19
980402-17	SAMN22255464		7363	0.19	0.125	0.008	32	0.75	1.5
980402-19	SAMN22255465	2019-04-16	1594	0.032	0.016	0.002	0.002	0.016	0.094	synonymous SNV(s)
980403-17	SAMN22255466		8156	0.38	0.016	0.002	0.004	0.25	0.094	non-synonymous SNV(s)
980403-19	SAMN22255467	2019-04-16	7822	0.19	0.016	0.004	2	0.5	0.5
980404-17	SAMN22255468		1588	0.094	0.016	0.008	2	256	8	high AMR SNV
980404-19	SAMN22255469	2019-04-16	1583	0.125	0.016	0.004	0.25	16	2	high AMR SNV
980405-18	SAMN22255471	2018-05-02	10314	0.064	0.016	0.002	2	0.38	0.094
980405-19	SAMN22255472	2019-04-17	9363	0.25	0.016	0.002	0.003	0.75	0.125	high AMR SNV
980406-18	SAMN22255474	2018-05-03	7826	0.38	0.016	0.002	0.002	0.38	0.125	synonymous SNV(s)
980406-19	SAMN22255475	2019-04-17	8143	0.25	0.016	0.002	2	0.5	32
980407-17	SAMN22255477	2017-06-14	1901	0.25	0.064	0.012	32	1.5	0.25
980407-18	SAMN22255478	2018-05-03	7827	0.25	0.023	0.012	1.5	24	0.38	high AMR SNV
980407-19	SAMN22255479	2019-04-17	7363	0.19	0.016	0.016	4	1.5	0.5	synonymous SNV(s)
980408-18	SAMN22255481	2018-05-04	9363	0.38	0.016	0.002	0.002	0.38	0.064	high AMR SNV
980408-19	SAMN22255482	2019-04-18	1599	0.125	0.016	0.002	0.003	24	0.094	synonymous SNV(s)
980409-18	SAMN22255484	2018-05-07	7363	0.25	0.19	0.032	32	1.5	2
980409-19	SAMN22255485	2019-04-17	7359	0.125	0.016	0.002	0.002	0.38	0.125	synonymous SNV(s)
980410-18	SAMN22255487	2018-05-09	1588	0.25	0.016	0.012	32	48	12	high AMR SNV
980410-19	SAMN22255488	2019-04-18	8135	0.064	0.016	0.002	0.002	0.094	0.008	synonymous SNV(s)
980411-18	SAMN22255490	2018-05-11	1587	0.125	0.016	0.003	1	0.5	32
980411-19	SAMN22255491	2019-04-20	11428	0.38	0.016	0.002	0.002	0.38	0.032	high AMR SNV
980412-18	SAMN22255493	2018-05-15	15807	0.19	0.023	0.008	8	1.5	0.25	synonymous SNV(s)
980412-19	SAMN22255494	2019-04-25	1599	0.125	0.016	0.002	0.003	32	0.094	synonymous SNV(s)
980413-18	SAMN22255496	2018-05-16	7822	0.19	0.016	0.002	3	0.5	2	high AMR SNV
980413-19	SAMN22255497	2019-04-29	11516	0.19	0.016	0.002	0.003	0.5	3	synonymous SNV(s)
980414-18	SAMN22255499	2018-05-16	7363	0.19	0.19	0.032	32	1.5	2
980415-18	SAMN22255501	2018-05-18	8135	0.19	0.016	0.002	0.002	0.125	0.002	synonymous SNV(s)
980416-18	SAMN22256880	2018-05-22	1599	0.38	0.016	0.002	0.002	0.5	0.19	synonymous SNV(s)
980417-18	SAMN22256882	2018-05-22	7826	0.38	0.016	0.002	0.003	0.19	0.047	synonymous SNV(s)
980418-18	SAMN22256884	2018-05-23	8135	0.125	0.016	0.002	0.002	0.125	0.003	synonymous SNV(s)
980419-17	SAMN22256886	2017-06-19	10634	0.064	0.016	0.002	0.004	0.38	0.012	synonymous SNV(s)
980419-18	SAMN22256887	2018-05-23	8156	0.25	0.016	0.002	0.002	0.25	0.094	synonymous SNV(s)
980419-19	SAMN22256888	2019-05-24	7363	0.75	0.047	0.047	32	3	0.5	synonymous SNV(s)
980421-19	SAMN22256891	2019-04-03	14369	0.19	0.016	0.023	3	2	0.75	high AMR SNV
980422-19	SAMN22256893	2019-04-05	8156	0.25	0.016	0.002	0.002	0.125	0.125	synonymous SNV(s)
980424-16	SAMN22256896	2016-10-25	10634	0.094	0.016	0.002	0.002	0.094	0.016	synonymous SNV(s)
980424-17	SAMN22256897	2017-06-21	8143	0.125	0.016	0.002	3	1	0.125
980429-17	SAMN22256902	2017-06-26	7363	0.38	0.064	0.016	32	2	0.38	synonymous SNV(s)
980429-19	SAMN22256903	2019-06-04	7363	0.25	0.25	0.016	32	1.5	1
980431-16	SAMN22256904	2016-10-27	7363	0.19	0.125	0.047	32	0.75	2
980431-17	SAMN22256905	2017-06-26	7363	0.38	0.064	0.023	32	2	0.38	synonymous SNV(s)
980434-18	SAMN22256906	2018-07-02	11971	0.125	0.016	0.002	1.5	1	0.25
980435-19	SAMN22256907	2019-05-29	1599	0.094	0.016	0.002	0.002	16	0.094	synonymous SNV(s)
980441-17	SAMN22256909	2017-07-05	1594	0.064	0.016	0.003	0.006	0.25	0.047	synonymous SNV(s)
980442-17	SAMN22256910	2017-07-06	1588	0.38	0.032	0.008	32	128	32	high AMR SNV
980442-19	SAMN22256911	2019-05-03	8156	0.016	0.016	0.002	0.002	0.064	0.047	synonymous SNV(s)
980443-19	SAMN22256912	2019-05-03	8143	0.19	0.016	0.002	1	0.75	0.125
980444-17	SAMN22256913	2017-07-06	1588	0.38	0.032	0.008	32	128	32	high AMR SNV
980444-19	SAMN22256914	2019-05-04	7363	0.19	0.016	0.003	32	0.5	0.5
980445-18	SAMN22256915	2018-07-09	1901	0.38	0.125	0.032	32	3	1
980445-19	SAMN22256916	2019-05-04	7359	0.25	0.016	0.002	0.003	0.25	0.094	synonymous SNV(s)
980446-19	SAMN22256917	2019-05-08	7359	0.25	0.016	0.002	0.003	0.25	0.094	synonymous SNV(s)
980447-19	SAMN22256918	2019-05-08	8135	0.125	0.016	0.002	0.002	0.38	0.012	synonymous SNV(s)
980448-19	SAMN22256919	2019-05-09	7359	0.19	0.016	0.002	0.003	0.38	0.094	synonymous SNV(s)
980449-19	SAMN22256920	2019-05-09	13142	0.25	0.016	0.002	0.75	0.5	0.064
980450-16	SAMN22256921	2016-11-03	8143	0.19	0.016	0.002	1.5	0.75	0.19
980450-19	SAMN22256922	2019-05-09	7822	0.19	0.016	0.002	1.5	0.5	0.125
980451-19	SAMN22256923	2019-05-10	1583	0.125	0.016	0.003	0.38	24	1	high AMR SNV
980452-18	SAMN22256924	2018-06-02	1587	0.125	0.016	0.002	0.75	16	2
980452-19	SAMN22256925	2019-05-11	8135	0.064	0.016	0.002	0.002	0.047	0.006	synonymous SNV(s)
980453-16	SAMN22256926	2016-11-03	7363	0.094	0.064	0.023	32	0.38	0.5
980453-17	SAMN22256927	2017-07-13	7363	0.5	0.047	0.023	32	2	0.5	synonymous SNV(s)
980453-18	SAMN22256928	2018-06-05	7822	0.25	0.016	0.002	1.5	0.5	0.094
980453-19	SAMN22256929	2019-05-10	8135	0.125	0.016	0.002	0.002	0.094	0.004	synonymous SNV(s)
980454-18	SAMN22256930	2018-06-06	10314	0.25	0.016	0.002	2	0.5	0.19
980454-19	SAMN22256931	2019-05-15	8143	0.19	0.016	0.002	0.75	0.5	0.25
980455-17	SAMN22256932	2017-07-13	7363	0.38	0.38	0.064	32	1.5	2
980455-18	SAMN22256933	2018-06-11	11428	0.75	0.016	0.002	0.002	0.5	0.032	high AMR SNV
980455-19	SAMN22256934	2019-05-15	1583	0.19	0.016	0.003	0.25	16	0.5	high AMR SNV
980456-17	SAMN22256935	2017-07-13	7363	0.38	0.38	0.064	32	1.5	3
980456-18	SAMN22256936	2018-06-11	1599	0.19	0.016	0.002	0.002	32	0.094	synonymous SNV(s)
980456-19	SAMN22256937	2019-05-21	8143	0.25	0.016	0.002	1	0.5	0.38
980457-16	SAMN22256938	2016-11-08	11991	0.064	0.016	0.008	0.002	0.125	0.125	synonymous SNV(s)
980457-17	SAMN22256939		8156	0.38	0.016	0.002	0.003	0.38	0.19	synonymous SNV(s)
980457-18	SAMN22256940	2018-06-14	1582	0.5	0.016	0.002	1	0.38	32	high AMR SNV
980457-19	SAMN22256941	2019-05-21	9363	1	0.016	0.003	2	1	0.25	high AMR SNV
980458-16	SAMN22256942	2016-11-10	7363	0.125	0.094	0.032	32	0.75	1
980458-17	SAMN22256943		7363	0.19	0.032	0.023	8	1.5	0.5	synonymous SNV(s)
980458-18	SAMN22256944	2018-06-21	1903	0.094	0.016	0.004	1.5	16	6	synonymous SNV(s)
980458-19	SAMN22256945	2019-05-22	1599	0.125	0.016	0.002	0.002	24	0.19	synonymous SNV(s)
980459-17	SAMN22256946		1892	0.064	0.016	0.002	0.023	0.25	0.006	synonymous SNV(s)
980459-18	SAMN22256947	2018-06-15	8156	0.38	0.016	0.002	0.003	0.25	0.19	synonymous SNV(s)
980459-19	SAMN22256948	2019-05-24	8135	0.094	0.016	0.002	0.002	0.094	0.004	synonymous SNV(s)
980460-17	SAMN22256949		1588	0.125	0.016	0.006	4	96	6	high AMR SNV
980460-18	SAMN22256950	2018-06-14	10622	0.094	0.016	0.002	3	16	32	high AMR SNV
980460-19	SAMN22256951	2019-05-25	7363	0.125	0.047	0.006	4	0.75	0.25
980461-17	SAMN22256952		8156	0.19	0.016	0.002	0.004	0.5	0.047	non-synonymous SNV(s)
980461-18	SAMN22256953	2018-06-15	8156	0.5	0.016	0.002	0.003	0.19	0.19	synonymous SNV(s)
980461-19	SAMN22256954	2019-05-28	7359	0.25	0.016	0.002	0.004	0.25	0.25	synonymous SNV(s)
980462-17	SAMN22256955		8156	0.25	0.016	0.002	0.006	0.5	0.25	synonymous SNV(s)
980462-18	SAMN22256956	2018-06-20	10314	0.38	0.016	0.004	2	0.5	0.75
980462-19	SAMN22256957	2019-05-03	1580	0.25	0.016	0.002	1	0.75	0.125	high AMR SNV
980463-17	SAMN22256958		8156	0.38	0.016	0.002	0.006	0.5	0.19	synonymous SNV(s)
980463-18	SAMN22256959	2018-06-20	7826	0.38	0.016	0.002	0.004	0.125	0.19	synonymous SNV(s)
980463-19	SAMN22256960	2019-05-09	1580	0.25	0.016	0.003	1.5	0.75	0.25	high AMR SNV
980464-17	SAMN22256961		9362	0.38	0.016	0.002	0.004	1	0.064
980464-18	SAMN22256962	2018-06-20	8156	0.38	0.016	0.002	0.004	0.094	0.19	synonymous SNV(s)
980465-17	SAMN22256963		1594	0.064	0.016	0.002	0.002	0.25	0.064	synonymous SNV(s)
980465-18	SAMN22256964	2018-06-22	1582	0.125	0.016	0.002	0.75	12	0.064	high AMR SNV
980466-16	SAMN22256965	2016-11-09	8135	0.047	0.016	0.002	0.002	0.047	0.003	synonymous SNV(s)
980466-17	SAMN22256966		8135	0.125	0.016	0.002	0.004	0.125	0.004	synonymous SNV(s)
980466-18	SAMN22256967	2018-06-29	11247	0.25	0.016	0.004	0.75	32	6	high AMR SNV
980466-19	SAMN22256968	2019-06-07	9363	1	0.016	0.002	3	1	0.125	high AMR SNV
980467-16	SAMN22256969		8145	0.125	0.016	0.006	2		8	synonymous SNV(s)
980467-17	SAMN22256970		8156	0.38	0.016	0.002	0.004	0.25	0.064	synonymous SNV(s)
980468-16	SAMN22256971		15816	0.094	0.016	0.003	0.003		0.094	synonymous SNV(s)
980468-17	SAMN22256972		8135	0.125	0.016	0.002	0.004	0.19	0.004	synonymous SNV(s)
980469-16	SAMN22256973		12974	0.125	0.016	0.002	6		2	high AMR SNV
980469-17	SAMN22256974		11984	0.25	0.016	0.002	32		0.38
980469-18	SAMN22256975	2018-07-11	7363	0.75	0.19	0.032	32	2	1.5
980470-17	SAMN22256976		15817	0.023	0.016	0.002	2	24	8	high AMR SNV
980471-16	SAMN22256977		7363	0.38	0.023	0.023	8		0.5	synonymous SNV(s)
980471-17	SAMN22256978		8156	0.38	0.016	0.002	0.006	0.38	0.125	synonymous SNV(s)
980472-16	SAMN22256979		9362	0.5	0.016	0.003	0.003		0.125
980472-17	SAMN22256980		7363	0.38	0.19	0.047	32	2	3
980472-18	SAMN22256981	2018-07-12	7363	0.19	0.125	0.023	32	1.5	0.75
980473-16	SAMN22256982		9363	0.25	0.016	0.002	0.003		0.125	high AMR SNV
980474-16	SAMN22256983		1599	0.064	0.016	0.002	0.003		0.064	synonymous SNV(s)
980475-16	SAMN22256984		1599	0.125	0.016	0.002	0.003		0.064	synonymous SNV(s)
980476-18	SAMN22256985	2018-07-13	1599	0.125	0.016	0.003	0.004	0.75	0.094	synonymous SNV(s)
980476-19	SAMN22256986	2019-05-22	1583		0.023	0.008	0.75	64	32	high AMR SNV
980477-19	SAMN22256987	2019-06-03	1901		0.016	0.002	1.5	0.75	0.094	high AMR SNV
980478-16	SAMN22256988		1599	0.125	0.016	0.003	0.003		0.19	synonymous SNV(s)
980478-17	SAMN22256989	2017-07-17	11971	0.38	0.016	0.003	2	1.5	0.19
980478-19	SAMN22256990	2019-06-03	11971		0.016	0.002	1.5	1.5	0.125
980479-16	SAMN22256991		15818	0.094	0.016	0.006	2		0.25	high AMR SNV
980479-19	SAMN22256992	2019-06-06	8143		0.016	0.003	4	2	0.25
980480-19	SAMN22256993	2019-06-13	6726		0.016	0.002	0.002	0.75	0.38	non-synonymous SNV(s)
980481-19	SAMN22256994	2019-06-07	9363		0.016	0.002	0.002	0.38	0.047	high AMR SNV
980482-19	SAMN22256995	2019-06-07	8143		0.016	0.002	3	2	0.25
980483-19	SAMN22256996	2019-06-11	8143		0.016	0.002	1.5	1	0.25
980484-18	SAMN22256997	2018-07-19	7826	0.19	0.016	0.002	0.003	0.25	0.094	synonymous SNV(s)
980484-19	SAMN22256998	2019-06-13	9363	2	0.016	0.004	12	2	0.5	high AMR SNV
980485-17	SAMN22256999	2017-07-18	8156	0.25	0.016	0.002	0.004	0.38	0.125	synonymous SNV(s)
980489-18	SAMN22257000	2018-07-23	7826	0.19	0.016	0.002	0.004	0.38	0.094	synonymous SNV(s)
980495-17	SAMN22257001	2017-07-21	1594	0.064	0.016	0.003	0.003	0.19	0.047	synonymous SNV(s)
980497-18	SAMN22257002	2018-07-26	7363	0.25	0.25	0.032	32	1.5	0.75
980498-17	SAMN22257003	2017-07-27	8135	0.19	0.016	0.002	0.004	0.5	0.008	synonymous SNV(s)
980500-16	SAMN22257004	2016-11-21	7363	0.125	0.125	0.064	32	0.5	1
980502-18	SAMN22257005	2018-07-27	7826	0.19	0.016	0.002	0.002	0.25	0.094	synonymous SNV(s)
980502-19	SAMN22257006	2019-06-19	7363	0.25	0.023	0.016	24	2	0.38	synonymous SNV(s)
980503-16	SAMN22257007	2016-11-23	7363	0.125	0.125	0.032	32	0.5	2
980503-18	SAMN22257008	2018-07-27	7826	0.125	0.016	0.002	0.002	0.25	0.094	synonymous SNV(s)
980506-16	SAMN22257009	2016-11-24	7363	0.125	0.094	0.032	32	0.5	1.5
980506-17	SAMN22257010		1901	0.38	0.125	0.023	32	2	1	synonymous SNV(s)
980507-17	SAMN22257011		15819	0.25	0.016	0.002	2	0.75	0.19
980508-17	SAMN22257012		8135	0.064	0.016	0.002	0.003	0.19	0.002	synonymous SNV(s)
980508-19	SAMN22257013	2019-06-21	11247	0.094	0.016	0.003	6	48	3	high AMR SNV
980509-17	SAMN22257014		11971	0.19	0.016	0.002	2	1	0.19
980510-17	SAMN22257015		1599	0.094	0.016	0.002	0.003	32	0.064	synonymous SNV(s)
980511-17	SAMN22257016		13413	0.064	0.032	0.012	0.004	1	0.38	synonymous SNV(s)
980511-19	SAMN22257017	2019-06-21	7363	0.125	0.19	0.047	32	1.5	1
980512-16	SAMN22257018	2016-11-29	7363	0.094	0.094	0.023	32	0.5	1
980512-17	SAMN22257019		1901	0.38	0.047	0.016	32	2	1
980513-17	SAMN22257020		11247	0.125	0.016	0.004	4	32	0.38	high AMR SNV
980518-18	SAMN22257021	2018-08-09	10634	0.125	0.016	0.002	0.002	0.19	0.006	synonymous SNV(s)
980519-18	SAMN22257022	2018-08-13	7363	0.19	0.125	0.032	32	2	1
980520-18	SAMN22257023	2018-08-13	9363	0.75	0.016	0.006	4	2	0.38	high AMR SNV
980524-18	SAMN22257025	2018-08-14	9363							high AMR SNV
980528-17	SAMN22257026	2017-08-17	6716	0.25	0.016	0.004	8	2	0.5
980531-17	SAMN22257027	2017-08-18	8135	0.032	0.016	0.002	0.002	0.25	0.008	synonymous SNV(s)
980532-18	SAMN22257028	2018-08-20	9363	1	0.016	0.004	4	2	0.19	high AMR SNV
980533-16	SAMN22257029	2016-12-07	7363	0.19	0.125	0.064	32	0.75	1.5
980533-18	SAMN22257030	2018-08-20	9363	1	0.016	0.006	4	2	0.38	high AMR SNV
980534-16	SAMN22257031		1599	0.19	0.016	0.002	0.004		0.094	synonymous SNV(s)
980535-16	SAMN22257032		7363	0.38	0.19	0.064	32		2
980536-16	SAMN22257033		7363	0.38	0.19	0.064	32		2
980537-17	SAMN22257034	2017-08-21	7363	0.25	0.25	0.032	32	1.5	0.75
980538-16	SAMN22257035		7363	0.38	0.032	0.032	32		0.5	synonymous SNV(s)
980539-16	SAMN22257036		7363	0.25	0.125	0.032	32		2
980540-16	SAMN22257037		7363	0.5	0.032	0.032	32		0.38	synonymous SNV(s)
980541-16	SAMN22257038		8143	0.25	0.016	0.004	4		32
980541-18	SAMN22257039	2018-08-22	15816	0.094	0.016	0.002	0.002	0.125	0.032	synonymous SNV(s)
980542-18	SAMN22257040	2018-08-22	15816							synonymous SNV(s)
980542-19	SAMN22257041	2019-07-04	8135	0.032	0.016	0.002	0.002	0.38	0.006	synonymous SNV(s)
980543-16	SAMN22257042		7363	0.25	0.125	0.016	32		1
980543-18	SAMN22257043	2018-07-10	13292	0.38	0.016	0.002	0.004	0.75	0.094	high AMR SNV
980543-19	SAMN22257044	2019-06-25	11422	1	0.016	0.006	0.016	2	0.5
980544-16	SAMN22257045		7363	0.5	0.023	0.023	32		0.5	synonymous SNV(s)
980544-18	SAMN22257046	2018-07-09	13413	0.125	0.016	0.003	0.003	0.25	0.125	synonymous SNV(s)
980544-19	SAMN22257047	2019-06-25	11422	1	0.016	0.004	0.016	2	0.38
980545-16	SAMN22257048		7363	0.19	0.19	0.047	32		1.5
980545-18	SAMN22257049	2018-07-11	8156	0.25	0.016	0.002	0.003	0.125	0.094	synonymous SNV(s)
980545-19	SAMN22257050	2019-06-25	11422	1	0.016	0.004	0.016	2	0.38
980546-16	SAMN22257051		1599	0.125	0.016	0.004	3		0.094	synonymous SNV(s)
980546-18	SAMN22257052	2018-07-11	7827	0.25	0.016	0.004	4	0.75	0.064	high AMR SNV
980546-19	SAMN22257053	2019-06-26	8143	0.94	0.016	0.002	2	1	0.19
980547-18	SAMN22257054	2018-07-12	1599	0.094	0.016	0.002	0.004	12	0.064	synonymous SNV(s)
980547-19	SAMN22257055	2019-06-26	10314	0.125	0.016	0.006	8	1.5	0.38
980548-16	SAMN22257056		7363	0.5	0.032	0.032	32		0.25	synonymous SNV(s)
980548-18	SAMN22257057	2018-07-13	7822	0.25	0.016	0.002	1.5	0.38	0.19
980548-19	SAMN22257058	2019-06-26	7822	0.75	0.016	0.004	3	1.5	0.25
980549-16	SAMN22257059		7363	0.5	0.25	0.064	32		2
980549-19	SAMN22257061	2019-06-28	14253	0.19	0.016	0.004	4	1.5	0.25
980550-18	SAMN22257062	2018-07-18	9363	2	0.016	0.002	6	2	0.25	high AMR SNV
980550-19	SAMN22257063	2019-06-28	10624	0.19	0.016	0.002	0.004	0.5	0.125	synonymous SNV(s)
980551-18	SAMN22257064	2018-07-18	7827	0.064	0.016	0.002	0.38	16	3	high AMR SNV
980551-19	SAMN22257065	2019-05-02	11368	0.032	0.016	0.002	1	0.38	0.023	synonymous SNV(s)
980552-18	SAMN22257066	2018-07-19	9363	0.094	0.016	0.002	1.5	0.5	0.064	high AMR SNV
980552-19	SAMN22257067	2019-05-31	1588	0.064	0.016	0.002	1	24	0.19	high AMR SNV
980553-18	SAMN22257068	2018-07-25	1599	0.125	0.016	0.002	0.004	0.75	0.094	synonymous SNV(s)
980553-19	SAMN22257069	2019-06-07	7822	2	0.016	0.002	3	0.75	0.38
980554-18	SAMN22257070	2018-07-25	8156	0.125	0.016	0.002	0.003	0.19	0.094	synonymous SNV(s)
980554-19	SAMN22257071	2019-06-07	1583	0.25	0.016	0.003	0.38	24	1.5	high AMR SNV
980555-18	SAMN22257072	2018-07-26	1594	0.094	0.016	0.002	0.002	0.032	0.023	synonymous SNV(s)
980555-19	SAMN22257073	2019-06-12	11428	1	0.016	0.002	0.003	0.75	0.064	high AMR SNV
980556-18	SAMN22257074	2018-07-26	7359	0.125	0.016	0.002	0.004	0.19	0.125	synonymous SNV(s)
980556-19	SAMN22257075	2019-06-12	8143	0.25	0.016	0.002	2	1	0.5
980557-18	SAMN22257076	2018-07-30	7822	0.25	0.016	0.002	2	0.5	0.125
980557-19	SAMN22257077	2019-06-13	9363	0.38	0.016	0.002	0.003	0.5	0.047	high AMR SNV
980558-19	SAMN22257078	2019-06-15	9363	2	0.016	0.004	6	2	0.5	high AMR SNV
980559-19	SAMN22257079	2019-06-15	8135	0.125	0.016	0.002	0.002	0.25	0.016	synonymous SNV(s)
980560-19	SAMN22257080	2019-06-19	9363	1	0.016	0.002	8	1.5	0.25	high AMR SNV
980561-17	SAMN22257081	2017-08-29	15816	0.064	0.094	0.012	0.004	0.25	0.047	synonymous SNV(s)
980561-19	SAMN22257082	2019-06-19	7822	0.125	0.016	0.004	3	0.5	0.5
980562-19	SAMN22257083	2019-06-24	1599	0.125	0.016	0.002	0.002	32	0.094	synonymous SNV(s)
980563-19	SAMN22257084	2019-06-24	10314	0.25	0.016	0.004	2	0.5	0.5
980566-19	SAMN22257085	2019-07-08	1901	0.125	0.016	0.002	3	1.5	0.19	high AMR SNV
980567-17	SAMN22257086	2017-08-31	1892	0.125	0.016	0.002	0.006	1	0.016	synonymous SNV(s)
980570-17	SAMN22257087	2017-08-31	7822	0.25	0.016	0.004	12	1.5	0.25
980572-17	SAMN22257088	2017-09-05	1594	0.064	0.016	0.002	0.006	0.19	0.064	synonymous SNV(s)
980575-18	SAMN22257089	2018-08-07	11428	0.25	0.016	0.002	0.004	0.25	0.125	synonymous SNV(s)
980577-18	SAMN22257091	2018-08-10	11247	0.25	0.016	0.003	0.5	32	3	high AMR SNV
980578-18	SAMN22257092	2018-08-17	7822	0.25	0.016	0.003	3	0.75	0.38
980578-19	SAMN22257093	2019-07-10	1583	0.125	0.016	0.006	0.5	32	1	high AMR SNV
980579-17	SAMN22257094	2017-09-05	7363	0.19	0.125	0.016	32	2	1.5
980579-18	SAMN22257095	2018-08-17	9363	0.047	0.016	0.002	1	0.19	0.064	high AMR SNV
980580-18	SAMN22257096	2018-08-22	7822	0.25	0.016	0.003	3	24	0.19
980581-18	SAMN22257097	2018-08-24	1901	1	0.016	0.002	3	0.38	0.125	high AMR SNV
980581-19	SAMN22257098	2019-07-11	7363	0.25	0.38	0.064	32	3	1.5
980582-18	SAMN22257099	2018-08-24	11247	0.19	0.016	0.003	0.38	24	0.5	high AMR SNV
980583-17	SAMN22257100		7359	0.19	0.016	0.002	0.006	0.25	0.094	synonymous SNV(s)
980583-18	SAMN22257101	2018-08-25	8156	0.094	0.016	0.002	0.002	0.064	0.047	synonymous SNV(s)
980584-17	SAMN22257102		7359	0.25	0.016	0.002	0.006	0.38	0.094	synonymous SNV(s)
980584-18	SAMN22257103	2018-08-27	7363	1	0.023	0.016	32	1.5	0.25	synonymous SNV(s)
980584-19	SAMN22257104	2019-07-11	7363	0.125	0.016	0.002	0.002	0.38	0.008	synonymous SNV(s)
980585-17	SAMN22257105		9362	0.25	0.016	0.002	0.003	1	0.094
980585-18	SAMN22257106	2018-08-28	10314	0.25	0.016	0.002	3	0.38	0.38
980586-16	SAMN22257107	2016-12-20	7363	0.125	0.094	0.023	32	0.38	1
980586-17	SAMN22257108		8156	0.5	0.016	0.002	0.006	0.25	0.19	synonymous SNV(s)
980586-18	SAMN22257109	2018-08-29	11247	0.19	0.016	0.003	1	24	4	high AMR SNV
980587-17	SAMN22257110		1599	0.094	0.016	0.002	0.002	8	0.064	synonymous SNV(s)
980587-18	SAMN22257111	2018-08-29	8143	0.25	0.016	0.002	1	16	0.19
980588-17	SAMN22257112		13266	0.25	0.016	0.003	8	1	0.5
980588-18	SAMN22257113	2018-08-29	9363	1	0.016	0.003	6	2	0.5	high AMR SNV
980588-19	SAMN22257114	2019-07-11	8135	0.094	0.016	0.002	0.003	0.38	0.008	synonymous SNV(s)
980589-17	SAMN22257115		15820	0.125	0.016	0.002	0.003	0.5	0.25	synonymous SNV(s)
980589-18	SAMN22257116	2018-08-30	7822	0.38	0.016	0.006	32	2	1
980589-19	SAMN22257117	2019-07-12	7827	0.25	0.032	0.023	1.5	2	0.38	high AMR SNV
980590-17	SAMN22257118		9362	0.25	0.016		0.002	0.5	0.064
980590-19	SAMN22257119	2019-07-12	11971	0.38	0.016	0.002	2	1.5	0.125
980591-17	SAMN22257120		8156	0.25	0.016	0.002	0.004	0.25	0.094	synonymous SNV(s)
980592-17	SAMN22257122		7363	0.25	0.19	0.032	32	1	2
980592-18	SAMN22257123	2018-09-06	10634	0.19	0.016	0.002	0.002	0.19	0.012	synonymous SNV(s)
980593-17	SAMN22257124		1596	0.25	0.016	0.002	0.003	0.25	0.016	synonymous SNV(s)
980594-17	SAMN22257125		8156	0.25	0.016	0.002	0.006	0.25	0.19	synonymous SNV(s)
980595-17	SAMN22257126		1596	0.19	0.016	0.002	0.004	0.25	0.023	synonymous SNV(s)
980596-17	SAMN22257127		8161	0.19	0.016	0.004	0.012	16	0.25	synonymous SNV(s)
980597-17	SAMN22257128		7827	0.094	0.023	0.008	2	16	0.25	high AMR SNV
980601-16	SAMN22257129	2016-12-29	11984	0.5	0.016	0.004	12	64	0.25
980602-18	SAMN22257130	2018-09-19	9363	0.75	0.016	0.003	2	1	0.125	high AMR SNV
980604-16	SAMN22257131	2016-12-30	11984	0.38	0.016	0.006	12	64	0.38
980607-16	SAMN22257132	2016-12-30	8135	0.094	0.016	0.002	0.002	0.094	0.008	synonymous SNV(s)
980610-17	SAMN22257133	2017-09-12	8143	0.094	0.016	0.002	2	0.38	0.19
980613-18	SAMN22257134	2018-09-25	8135	0.19	0.016	0.002	0.002	0.19	0.002	synonymous SNV(s)
980617-19	SAMN22257135	2019-07-25	8156	0.38	0.016	0.002	0.003	0.5	0.125	synonymous SNV(s)
980618-17	SAMN22257136	2017-09-13	10634	0.094	0.016	0.002	0.002	0.125	0.006	synonymous SNV(s)
980620-19	SAMN22257137	2019-07-25	1588	0.25	0.016	0.012	32	256	0.75	high AMR SNV
980621-19	SAMN22257138	2019-07-15	8143	0.38	0.016	0.003	3	2	0.25
980622-19	SAMN22257139	2019-07-18	8156	0.5	0.016	0.002	0.004	0.75	0.19	synonymous SNV(s)
980623-19	SAMN22257140	2019-07-18	8143	0.19	0.016	0.003	1.5	1.5	0.125
980624-17	SAMN22257141	2017-09-19	7826	0.25	0.016	0.002	0.004	0.38	0.125	synonymous SNV(s)
980624-19	SAMN22257142	2019-07-19	9363	2	0.016	0.012	32	3	0.5	high AMR SNV
980626-17	SAMN22257143	2017-09-22	7363	0.25	0.047	0.016	32	2	0.75	synonymous SNV(s)
980628-17	SAMN22257144	2017-09-22	7363	0.25	0.047	0.016	32	2	0.5	synonymous SNV(s)
980628-18	SAMN22257145	2018-10-04	1594	0.047	0.016	0.002	0.002	0.125	0.047	synonymous SNV(s)
980630-19	SAMN22257146	2019-07-29	7363	0.38	0.094	0.023	32	3	0.5
980631-18	SAMN22257147	2018-10-04	1594	0.064	0.016	0.002	0.002	0.125	0.047	synonymous SNV(s)
980634-19	SAMN22257148	2019-07-31	7363	0.38	0.125	0.064	32	3	1.5
980635-18	SAMN22257149	2018-09-03	11422	1	0.016	0.002	2	1	0.19
980636-18	SAMN22257150	2018-09-04	8156	0.38	0.016	0.002	0.004	0.19	0.19	synonymous SNV(s)
980637-18	SAMN22257151	2018-09-05	9363	1.5	0.016	0.003	6	1.5	0.38	high AMR SNV
980638-17	SAMN22257152	2017-09-28	8135	0.125	0.016	0.002	0.006	0.38	0.008	synonymous SNV(s)
980638-18	SAMN22257153	2018-09-05	9363	1.5	0.016	0.002	4	1.5	0.19	high AMR SNV
980639-18	SAMN22257154	2018-07-05	1599	0.25	0.016	0.002	0.003	0.38	0.064	synonymous SNV(s)
980640-18	SAMN22257155	2018-09-11	7363	0.064	0.19	0.023	32	1	1.5
980641-18	SAMN22257156	2018-09-12	9363	1	0.016	0.003	6	1	0.25	high AMR SNV
980642-18	SAMN22257157	2018-09-13	7363	0.19	0.094	0.006	32	0.5	0.75
980643-18	SAMN22257158	2018-09-17	9363	1.5	0.016	0.004	6	1.5	0.19	high AMR SNV
980643-19	SAMN22257159	2019-07-22	7827	0.25	0.032	0.032	3	2	0.25	high AMR SNV
980644-18	SAMN22257160	2018-09-19	1599	0.25	0.016	0.002	0.003	16	0.125	synonymous SNV(s)
980645-18	SAMN22257161	2018-09-19	9363	1.5	0.016	0.003	4	1.5	0.25	high AMR SNV
980645-19	SAMN22257162	2019-07-22	9902	0.125	0.016	0.004	2	1	0.5
980646-18	SAMN22257163	2018-09-20	9363	1.5	0.016	0.003	6	1.5	0.5	high AMR SNV
980646-19	SAMN22257164	2019-07-24	11864	0.38	0.016	0.002	0.003	1	0.064	high AMR SNV
980647-18	SAMN22257165	2018-09-26	7826	0.25	0.016	0.002	0.002	0.19	0.125	synonymous SNV(s)
980647-19	SAMN22257166	2019-07-25	11706	0.75	0.016	0.002	3	1.5	0.25
980648-18	SAMN22257167	2018-09-24	15805	0.125	0.016	0.003	0.002	0.19	0.19	synonymous SNV(s)
980648-19	SAMN22257168	2019-07-26	8143	0.25	0.016	0.003	2	1.5	0.25
980649-18	SAMN22257170	2018-09-25	11247	0.25	0.016	0.006	1	32	8	high AMR SNV
980649-19	SAMN22257171	2019-07-26	11428	1	0.016	0.003	0.004	1.5	0.094	high AMR SNV
980650-19	SAMN22257172	2019-07-30	9903	0.064	0.016	0.002	1	24	32	high AMR SNV
980653-19	SAMN22257173	2019-08-05	11247	0.094	0.016	0.004	4	128	16	high AMR SNV
980654-17	SAMN22257174	2017-10-04	1588	0.094	0.016	0.006	2	64	0.38	high AMR SNV
980656-19	SAMN22257175	2019-08-05	8156	0.25	0.016	0.002	0.004	0.5	0.19	synonymous SNV(s)
980659-18	SAMN22257176	2018-10-16	9363	2	0.016	0.004	6	2	0.38	high AMR SNV
980660-17	SAMN22257177		15821	0.047	0.016	0.002	0.006	0.25	0.094	synonymous SNV(s)
980661-17	SAMN22257178		7822	0.5	0.016	0.006	6	1	0.5
980661-18	SAMN22257179	2018-10-17	7363	0.5	0.064	0.023	32	3	0.75	synonymous SNV(s)
980662-17	SAMN22257180		1588	0.19	0.016	0.016	6		16	high AMR SNV
980662-18	SAMN22257181	2018-10-17	7363	0.5	0.047	0.023	32	3	0.5	synonymous SNV(s)
980663-17	SAMN22257182		1588	0.094	0.016	0.003	4	32	8	high AMR SNV
980664-17	SAMN22257183		8135	0.19	0.016	0.002	0.004	0.19	0.004	synonymous SNV(s)
980664-19	SAMN22257184	2019-06-26	7363	0.19	0.125	0.023	32	0.75	1.5
980665-17	SAMN22257185		8135	0.125	0.016	0.002	0.004	0.19	0.003	synonymous SNV(s)
980665-19	SAMN22257186	2019-06-29	9363	0.38	0.016	0.002	0.003	0.5	0.064	high AMR SNV
980666-17	SAMN22257187		8135	0.125	0.016	0.002	0.004	0.19	0.004	synonymous SNV(s)
980666-19	SAMN22257188	2019-07-01	8156	0.125	0.016	0.002	0.002	0.25	0.064	synonymous SNV(s)
980667-17	SAMN22257189		7826	0.5	0.016	0.002	0.006	0.25	0.125	synonymous SNV(s)
980667-19	SAMN22257190	2019-07-04	7363	0.25	0.047	0.008	32	1.5	0.5
980668-17	SAMN22257191		11971	0.5	0.016	0.006	6	1	0.75
980668-19	SAMN22257192	2019-07-09	7822	2	0.016	0.002	3	0.5	0.38
980669-17	SAMN22257193		13143	0.38	0.032	0.016	12	2	0.38	high AMR SNV
980669-19	SAMN22257194	2019-07-12	9363	3	0.016	0.003	8	2	0.5	high AMR SNV
980670-17	SAMN22257195		10634	0.125	0.016	0.002	0.004	0.38	0.016	synonymous SNV(s)
980670-19	SAMN22257196	2019-07-12	8156	0.25	0.016	0.002	0.003	0.25	0.125	synonymous SNV(s)
980671-19	SAMN22257197	2019-07-15	8135	0.094	0.016	0.002	0.002	0.19	0.003	synonymous SNV(s)
980672-17	SAMN22257198		8135	0.094	0.016	0.002	0.004	0.125	0.004	synonymous SNV(s)
980672-19	SAMN22257199	2019-07-19	8143	0.25	0.016	0.002	1.5	0.75	0.38
980673-17	SAMN22257200		1582	0.38	0.016	0.002	2	0.75	32
980673-19	SAMN22257201	2019-07-20	7363	0.25	0.064	0.008	32	1	0.75
980674-17	SAMN22257202		7363	0.25	0.032	0.016	8	0.75	0.38	synonymous SNV(s)
980674-19	SAMN22257203	2019-07-20	9363	1	0.016	0.002	4	1.5	0.38	high AMR SNV
980675-17	SAMN22257204		8135	0.125	0.016	0.002	0.003	0.125	0.125	synonymous SNV(s)
980675-19	SAMN22257205	2019-07-20	9363	1	0.016	0.003	4	1.5	0.38	high AMR SNV
980676-17	SAMN22257206		1892	0.125	0.016	0.002	0.003	0.094	0.004	synonymous SNV(s)
980676-19	SAMN22257207	2019-07-23	1588	0.047	0.016	0.002	2	16	0.094	high AMR SNV
980677-17	SAMN22257208		7822	0.25	0.016	0.006	3	0.75	0.38
980677-19	SAMN22257209	2019-07-24	7363	0.25	0.016	0.012	32	1.5	0.38	synonymous SNV(s)
980678-17	SAMN22257210		11971	0.19	0.016	0.002	1.5	0.75	0.125	non-synonymous SNV(s)
980678-19	SAMN22257211	2019-07-16	7363	0.25	0.19	0.023	32	1	1
980679-17	SAMN22257212		8135	0.19	0.016	0.002	0.006	0.25	0.008	synonymous SNV(s)
980679-19	SAMN22257213	2019-07-25	9363	1	0.016	0.002	4	2	0.38	high AMR SNV
980680-17	SAMN22257214		8163	0.19	0.016	0.002	0.006	0.5	0.19	synonymous SNV(s)
980680-19	SAMN22257215	2019-07-24	7359	0.125	0.016	0.002	0.002	0.25	0.19	synonymous SNV(s)
980681-17	SAMN22257216		7822	0.38	0.016	0.004	3	0.5	0.5
980681-19	SAMN22257217	2019-07-26	9363	2	0.016	0.004	4	2	0.75	high AMR SNV
980682-17	SAMN22257218		1594	0.064	0.016	0.004	0.003	0.125	0.064	synonymous SNV(s)
980682-19	SAMN22257219	2019-07-30	7822	1	0.016	0.002	3	0.75	0.75
980683-18	SAMN22257220	2018-10-23	1594	0.064	0.016	0.002	0.002	0.064	0.032	non-synonymous SNV(s)
980683-19	SAMN22257221	2019-07-30	13914	0.094	0.016	0.002	1	16	0.19	high AMR SNV
980684-19	SAMN22257222	2019-07-31	11247	0.064	0.016	0.002	2	16	0.047	high AMR SNV
980685-17	SAMN22257223	2017-10-09	7363	0.25	0.25	0.047	32	3	2
980685-19	SAMN22257224	2019-07-31	9363	3	0.016	0.003	6	2	0.5	high AMR SNV
980686-19	SAMN22257225	2019-07-31	9363	3	0.016	0.003	4	2	0.38	high AMR SNV
980687-19	SAMN22257226	2019-07-31	8143	0.5	0.016	0.008	4	2	0.25
980688-19	SAMN22257227	2019-08-02	11428	0.5	0.016	0.002	0.006	1	0.125	synonymous SNV(s)
980689-19	SAMN22257228	2019-08-02	8156	0.5	0.016	0.003	0.006	0.75	0.19	synonymous SNV(s)
980690-19	SAMN22257229	2019-08-02	1583	0.38	0.016	0.016	1	128	32	high AMR SNV
980693-19	SAMN22257230	2019-08-08	9363	2	0.016	0.008	32	3	0.38	high AMR SNV
980694-18	SAMN22257231	2018-10-29	7363	0.25	0.125	0.016	32	1.5	0.5
980698-17	SAMN22257232	2017-10-12	7363	0.38	0.25	0.032	32	2	2
980699-19	SAMN22257233	2019-08-09	15822	0.047	0.016	0.002	0.003	1	0.125	synonymous SNV(s)
980700-18	SAMN22257234	2018-10-30	9363	2	0.016	0.006	4	2	0.5	high AMR SNV
980702-19	SAMN22257235	2019-08-12	7363	1	0.016	0.004	0.004	2	0.125	synonymous SNV(s)
980703-18	SAMN22257236	2018-10-30	6720	0.047	0.016	0.002	0.002	16	0.047	synonymous SNV(s)
980716-17	SAMN22257237	2017-10-16	7363	0.125	0.125	0.032	32	2	1.5
980720-17	SAMN22257238	2017-10-17	1594							synonymous SNV(s)
980722-18	SAMN22257239	2018-11-13	9363	1.5	0.016	0.004	1	1.5	0.25	high AMR SNV
980724-17	SAMN22257240	2017-10-17	11999							high AMR SNV
980725-17	SAMN22257241	2017-10-18	7826	0.19	0.016	0.002	0.004	0.25	0.094	synonymous SNV(s)
980726-19	SAMN22257242	2019-08-22	9363	0.38	0.016	0.002	0.003	1.5	0.064	high AMR SNV
980727-19	SAMN22257243	2019-08-22	10314	0.047	0.016	0.004	12	1.5	0.125
980728-18	SAMN22257244	2018-11-15	1599	0.125	0.016	0.002	0.002	24	0.125	synonymous SNV(s)
980728-19	SAMN22257245	2019-08-22	10314		0.016	0.012	6	2	0.5
980729-18	SAMN22257246	2018-11-15	1599	0.094	0.016	0.002	0.002	32	0.125	synonymous SNV(s)
980729-19	SAMN22257247	2019-08-22	1901	0.38	0.016	0.006	2	1.5	0.25	high AMR SNV
980730-19	SAMN22257248	2019-08-22	7822	0.75	0.016	0.008	4	1.5	0.19
980731-19	SAMN22257249	2019-08-22	9363	1	0.016	0.008	12	3	0.38	high AMR SNV
980732-19	SAMN22257250	2019-08-22	7822	0.19	0.016	0.008	3	1.5	0.25
980733-17	SAMN22257251	2017-10-19	1901	0.25	0.125	0.032	24	4	1
980733-19	SAMN22257252	2019-08-22	7827	0.25	0.064	0.064	12	6	1	high AMR SNV
980736-19	SAMN22257253	2019-08-23	8156	0.25	0.016	0.002	0.002	0.5	0.125	synonymous SNV(s)
980738-18	SAMN22257254	2018-11-16	7363	0.19	0.25	0.047	32	2	1.5
980744-18	SAMN22257255	2018-11-20	1594	0.094	0.016	0.002	0.002	0.19	0.125	non-synonymous SNV(s)
980745-19	SAMN22257256	2019-08-28	10314	0.75	0.047	0.064	32	4	32
980747-18	SAMN22257257	2018-11-20	7822	0.25	0.016	0.002	3	0.75	0.5
980751-18	SAMN22257258	2018-10-03	9363	1.5	0.016	0.003	6	2	0.38	high AMR SNV
980752-17	SAMN22257259	2017-10-24	10634	0.125	0.016	0.002	0.003	0.19	0.012	synonymous SNV(s)
980752-18	SAMN22257260	2018-10-04	1901	0.25	0.032	0.004	3	1	0.19
980752-19	SAMN22257261	2019-08-30	9363	2	0.016	0.012	12	3	0.38	high AMR SNV
980753-18	SAMN22257262	2018-10-05	1901	0.25	0.032	0.004	4	0.75	0.19
980753-19	SAMN22257263	2019-08-30	9363	2	0.016	0.012	12	3	0.38	high AMR SNV
980754-18	SAMN22257264	2018-10-05	10314	0.25	0.016	0.004	2	1	0.5
980754-19	SAMN22257265	2019-08-30	9363	2	0.016	0.012	12	3	0.38	high AMR SNV
980755-18	SAMN22257266	2018-10-03	9363	2	0.016	0.004	3	1	0.38	high AMR SNV
980756-18	SAMN22257267	2018-10-05	8156	0.19	0.016	0.002	0.003	0.19	0.064	synonymous SNV(s)
980757-18	SAMN22257268	2018-10-11	8156	0.25	0.016	0.002	0.004	0.125	0.064	synonymous SNV(s)
980758-18	SAMN22257269	2018-10-11	7827	0.25	0.047	0.032	6	2	0.75	high AMR SNV
980759-18	SAMN22257270	2018-10-11	7359	0.38	0.016	0.003	0.003	0.19	0.125	synonymous SNV(s)
980760-18	SAMN22257271	2018-10-24	1587	0.125	0.016	0.002	1	24	4
980761-18	SAMN22257272	2018-10-27	9363	1.5	0.016	0.002	6	1.5	0.25	high AMR SNV
980762-18	SAMN22257273	2018-10-27	9363	1.5	0.016	0.002	3	2	0.25	high AMR SNV
980763-17	SAMN22257274	2017-10-27	7363	0.5	0.047	0.023	32	4	0.5	synonymous SNV(s)
980763-18	SAMN22257275	2018-10-31	9363	0.38	0.016	0.002	0.002	0.5	0.094	high AMR SNV
980764-18	SAMN22257276	2018-10-31	7363	0.38	0.125	0.032	32	3	3
980767-19	SAMN22257277	2019-08-02	1599	0.125	0.016	0.002	0.003	16	0.125	synonymous SNV(s)
980768-19	SAMN22257278	2019-08-02	7822	2	0.016	0.002	3	0.5	0.125
980769-19	SAMN22257279	2019-08-09	7363	0.25	0.125	0.016	32	1	1.5
980770-19	SAMN22257280	2019-08-12	1583	0.25	0.016	0.003	0.25	24	0.125	high AMR SNV
980771-18	SAMN22257281	2018-11-23	9363	2	0.016	0.004	4	2	1.5	high AMR SNV
980771-19	SAMN22257282	2019-08-14	7827	0.125	0.016	0.004	1.5	0.5	0.19	high AMR SNV
980772-19	SAMN22257283	2019-08-16	8122	0.125	0.016	0.002	0.003	0.5	0.19	synonymous SNV(s)
980773-19	SAMN22257284	2019-08-16	8156	0.25	0.016	0.002	0.006	0.38	0.19	synonymous SNV(s)
980774-19	SAMN22257285	2019-08-19	8156	0.25	0.016	0.002	0.002	0.25	0.125	synonymous SNV(s)
980775-17	SAMN22257286	2017-10-30	7363	0.38	0.19	0.032	32	2	1
980775-19	SAMN22257287	2019-08-21	8123	0.38	0.016	0.016	32	2	8
980776-19	SAMN22257288	2019-08-22	11428	0.75	0.016	0.002	0.002	0.5	0.125	high AMR SNV
980777-19	SAMN22257289	2019-08-23	9363	1.5	0.016	0.004	32	2	0.38	high AMR SNV
980778-19	SAMN22257290	2019-08-23	1583	0.125	0.016	0.004	0.25	16	1	high AMR SNV
980779-18	SAMN22257291	2018-11-27	9363	4	0.016	0.003	8	3	0.38	high AMR SNV
980779-19	SAMN22257292	2019-08-23	7363	0.125	0.19	0.032	6	0.5	0.5
980780-19	SAMN22257293	2019-08-23	8135	0.125	0.016	0.002	0.003	0.19	0.008	synonymous SNV(s)
980781-19	SAMN22257294	2019-08-27	8135	0.064	0.016	0.002	0.002	0.19	0.006	synonymous SNV(s)
980782-19	SAMN22257295	2019-08-27	1580	0.75	0.016	0.008	0.006	0.5	0.5	high AMR SNV
980783-19	SAMN22257296	2019-08-27	8135	0.125	0.016	0.002	0.002	0.125	0.012	synonymous SNV(s)
980784-19	SAMN22257297	2019-08-29	7363	0.38	0.032	0.006	1	32	32
980785-19	SAMN22257298	2019-08-30	9903	0.19	0.016	0.002	2	24	2	synonymous SNV(s)
980786-19	SAMN22257299	2019-08-30	1583	0.25	0.016	0.002	0.5	16	0.094	high AMR SNV
980787-19	SAMN22257300	2019-08-20	7363	3	0.032	0.023	32	3	0.38	synonymous SNV(s)
980788-18	SAMN22257301	2018-11-29	8135	0.094	0.016	0.002	0.002	0.25	0.012	synonymous SNV(s)
980788-19	SAMN22257302	2019-08-27	8156	0.25	0.016	0.003	0.004	1	0.25	synonymous SNV(s)
980789-19	SAMN22257303	2019-08-29	7822	0.25	0.016	0.023	12	2	0.75
980790-19	SAMN22257304	2019-08-29	8156	0.25	0.016	0.002	0.004	1	0.19	synonymous SNV(s)
980791-17	SAMN22257305		11864	0.25	0.016	0.002	0.004	0.38	0.064	high AMR SNV
980791-18	SAMN22257306	2018-11-29	8156	0.25	0.016	0.002	0.002	0.25	0.25	synonymous SNV(s)
980791-19	SAMN22257307	2019-08-29	9903	0.094	0.016	0.002	2	48	32	high AMR SNV
980792-17	SAMN22257308		13143	0.38	0.032	0.016	6	2	0.19	high AMR SNV
980792-19	SAMN22257309	2019-09-03	1599	0.125	0.016	0.002	0.004	64	0.094	synonymous SNV(s)
980793-17	SAMN22257310		7363	0.19	0.125	0.023	32	1	0.75
980794-17	SAMN22257311		8143	0.38	0.016	0.002	6	1.5	32
980795-17	SAMN22257312		7359	0.25	0.047	0.012	0.006	0.19	0.19	synonymous SNV(s)
980796-17	SAMN22257313		1599	0.19	0.016	0.002	0.006	24	0.094	synonymous SNV(s)
980797-17	SAMN22257314		9363	2	0.016	0.004	0.023	1.5	0.25	high AMR SNV
980798-17	SAMN22257315		7822	0.38	0.016	0.006	3	0.5	0.25
980799-17	SAMN22257316		7826	0.5	0.016	0.002	0.006	0.25	0.094	synonymous SNV(s)
980800-17	SAMN22257317		7822	0.25	0.016	0.002	2	0.38	0.25
980801-19	SAMN22257318	2019-09-06	8156	0.38	0.016	0.002	0.004	1	0.19	synonymous SNV(s)
980802-17	SAMN22257319		7822	0.25	0.016	0.004	32	1	0.19
980803-17	SAMN22257320		7363	0.25	0.125	0.032	32	1.5	0.75
980804-17	SAMN22257321		1599	0.125	0.016	0.002	0.004	24	0.094	synonymous SNV(s)
980805-17	SAMN22257322		7363	0.38	0.023	0.016	32	1	0.25	synonymous SNV(s)
980805-18	SAMN22257323	2018-11-16	1583	0.19	0.023	0.008	0.38	24	0.5	high AMR SNV
980806-17	SAMN22257324		11971	0.25	0.016	0.003	2	0.5	0.125
980806-18	SAMN22257325	2018-11-16	9363	2	0.016	0.004	8	2	0.5	high AMR SNV
980807-17	SAMN22257326		7363	0.25	0.032	0.016	6	1.5	0.25	synonymous SNV(s)
980807-18	SAMN22257327	2018-11-17	9363	1.5	0.016	0.002	1	0.5	0.38	high AMR SNV
980808-17	SAMN22257328		8135	0.064	0.016	0.002	0.003	0.125	0.006	synonymous SNV(s)
980808-18	SAMN22257329	2018-11-20	9363	1.5	0.016	0.002	3	1.5	0.19	high AMR SNV
980809-17	SAMN22257330		7363	0.094	0.19	0.016	32	0.5	0.38
980809-18	SAMN22257331	2018-11-21	1579	0.38	0.016	0.012	0.008	2	1	high AMR SNV
980810-17	SAMN22257332		11999	0.19	0.016	0.002	0.004	0.75	0.125	high AMR SNV
980810-18	SAMN22257333	2018-11-27	9363	1.5	0.016	0.004	4	1	0.5	high AMR SNV
980811-17	SAMN22257334		7359	0.19	0.016	0.002	0.008	0.19	0.064	synonymous SNV(s)
980811-18	SAMN22257335	2018-11-28	11968	0.25	0.016	0.002	1	0.25	0.125
980812-19	SAMN22257336	2019-09-09	9363	2	0.016	0.008	12	3	0.5	high AMR SNV
980813-18	SAMN22257337	2018-12-06	11247	0.094	0.016	0.003	1	32	16	high AMR SNV
980813-19	SAMN22257338	2019-09-09	9363	2	0.016	0.008	12	3	0.5	high AMR SNV
980814-17	SAMN22257339	2017-11-14	1588	0.19	0.016	0.012	1.5	24	3	high AMR SNV
980816-18	SAMN22257340	2018-12-06	1599	0.125	0.016	0.002	0.003	32	0.125	synonymous SNV(s)
980817-18	SAMN22257341	2018-12-06	1599	0.094	0.016	0.002	0.003	32	0.125	synonymous SNV(s)
980822-18	SAMN22257342	2018-12-10	8135	0.094	0.016	0.002	0.002	0.38	0.012	synonymous SNV(s)
980823-18	SAMN22257343	2018-12-10	8135	0.125	0.016	0.002	0.002	0.38	0.012	synonymous SNV(s)
980826-17	SAMN22257344	2017-11-16	7822	0.19	0.016	0.004	2	24	0.38
980828-19	SAMN22257345	2019-09-11	1594	0.047	0.016	0.004	0.002	0.5	0.125	synonymous SNV(s)
980835-18	SAMN22257346	2018-12-14	8156	0.38	0.016	0.002	0.002	0.25	0.125	synonymous SNV(s)
980842-17	SAMN22257347	2017-11-27	1901	0.75	0.125	0.064	32	4	1.5
980842-18	SAMN22257348	2018-12-17	11247	0.19	0.016	0.003	0.75	48	0.38	high AMR SNV
980844-17	SAMN22257349	2017-11-28	7363	0.25	0.032	0.016	8	2	0.38	synonymous SNV(s)
980845-17	SAMN22257350	2017-11-28	7363	0.125	0.032	0.012	4	1.5	0.5	synonymous SNV(s)
980846-19	SAMN22257351	2019-09-13	1594	0.047	0.032	0.006	0.002	0.38	0.064	synonymous SNV(s)
980847-19	SAMN22257352	2019-09-13	1594	0.047	0.032	0.006	0.002	0.38	0.064	synonymous SNV(s)
980850-19	SAMN22257353	2019-09-19	9363	0.38	0.016	0.03	0.004	1.5	0.094	high AMR SNV
980851-19	SAMN22257354	2019-09-19	7371	0.25	0.016	0.004	4	2	0.5
980857-18	SAMN22257355	2018-12-27	9363	4	0.016	0.002	8	2	0.38	high AMR SNV
980861-19	SAMN22257356	2019-09-20	7363	0.25	0.125	0.032	32	3	0.75
980863-19	SAMN22257357	2019-09-23	9363	2	0.016	0.012	16	4	0.5	high AMR SNV
980869-17	SAMN22257358	2017-12-07	7827	0.125	0.016	0.004	0.5	32	12	high AMR SNV
980870-17	SAMN22257359		7363	0.19	0.125	0.023	32	1	1
980871-17	SAMN22257360		1599	0.125	0.016	0.002	0.006	32	0.125	synonymous SNV(s)
980872-17	SAMN22257361		1596	0.25	0.016	0.002	0.004	0.25	0.023	synonymous SNV(s)
980873-17	SAMN22257363		1596	0.25	0.016	0.002	0.004	0.19	0.016	synonymous SNV(s)
980874-19	SAMN22257364	2019-09-25	1901	0.38	0.064	0.032	8	4	0.5
980876-17	SAMN22257365		1599	0.125	0.016	0.002	0.006	24	0.125	synonymous SNV(s)
980877-17	SAMN22257366		9363	1.5	0.016	0.004	0.012	1.5	0.25	high AMR SNV
980877-19	SAMN22257367	2019-09-25	9903	0.094	0.016	0.002	2	96	0.5	synonymous SNV(s)
980878-17	SAMN22257368		7822	0.38	0.016	0.004	3	0.5	0.38
980878-19	SAMN22257369	2019-09-12	1580	0.125	0.032	0.012	4	2	0.19	high AMR SNV
980879-17	SAMN22257370		8135	0.125	0.016	0.002	0.004	0.25	0.004	synonymous SNV(s)
980879-19	SAMN22257371	2019-09-20	7822	0.032	0.016	0.002	4	2	0.125
980880-17	SAMN22257372		11971	0.19	0.016	0.002	2	0.75	0.19
980880-19	SAMN22257373	2019-09-26	9363	0.25	0.016	0.002	1.5	1	0.19	high AMR SNV
980881-19	SAMN22257374	2019-09-26	9363	0.25	0.016	0.002	0.75	1	0.125	high AMR SNV
980882-17	SAMN22257375		1599	0.125	0.016	0.006	32	32	0.125	synonymous SNV(s)
980882-19	SAMN22257376	2019-09-26	9363	0.25	0.016	0.002	1.5	1	0.125	high AMR SNV
980883-17	SAMN22257377		7363	0.38	0.064	0.016	32	1.5	0.75
980884-17	SAMN22257378		9363	1.5	0.016	0.004	0.023	2	0.25	high AMR SNV
980885-19	SAMN22257379	2019-09-26	7363	0.125	0.094	0.032	32	1.5	0.75
980888-19	SAMN22257380	2019-09-30	8156	0.19	0.016	0.002	0.002	0.25	0.064	synonymous SNV(s)
980892-19	SAMN22257381	2019-09-30	9363	1.5	0.016	0.002	1.5	1.5	0.19	high AMR SNV
980893-19	SAMN22257382	2019-09-30	9363	1.5	0.016	0.002	1.5	1.5	0.19	high AMR SNV
980896-19	SAMN22257383	2019-09-24	8156	2	0.016	0.002	0.004	1	0.25	synonymous SNV(s)
980901-19	SAMN22257387	2019-09-02	8156	0.5	0.016	0.002	0.002	0.38	0.25	synonymous SNV(s)
980902-19	SAMN22257388	2019-09-05	7822	1	0.016	0.002	2	1	0.19
980903-19	SAMN22257389	2019-09-07	9363	2	0.016	0.002	4	2	0.38	high AMR SNV
980904-19	SAMN22257390	2019-09-07	9903	0.125	0.016	0.002	1.5	12	1	synonymous SNV(s)
980905-19	SAMN22257391	2019-09-07	8143	0.125	0.016	0.002	1.5	0.5	0.19
980906-17	SAMN22257392	2017-12-20	7826	0.38	0.016	0.003	0.003	0.5	0.125	synonymous SNV(s)
980906-19	SAMN22257393	2019-09-09	11428	0.75	0.016	0.002	0.002	0.38	0.094	synonymous SNV(s)
980907-19	SAMN22257394	2019-09-09	13142	0.19	0.016	0.002	0.75	0.75	0.094
980908-17	SAMN22257395	2017-12-20	7826	0.38	0.016	0.003	0.003	0.38	0.094	synonymous SNV(s)
980908-19	SAMN22257396	2019-09-10	9363	1.5		0.016	3	1.5	0.19	high AMR SNV
980909-19	SAMN22257397	2019-09-10	8156	0.25	0.016	0.002	0.002	0.19	0.047	synonymous SNV(s)
980910-19	SAMN22257398	2019-09-11	8156	0.25	0.016	0.002	0.002	0.25	0.125	synonymous SNV(s)
980911-19	SAMN22257399	2019-09-12	9363	2	0.016	0.002	6	1.5	0.38	high AMR SNV
980912-19	SAMN22257400	2019-09-13	8156	0.032	0.016	0.002	0.002	0.125	0.032	synonymous SNV(s)
980913-19	SAMN22257401	2019-09-13	9363	1.5	0.016	0.003	4	1.5	0.5	high AMR SNV
980914-19	SAMN22257402	2019-09-14	8156	0.25	0.016	0.002	0.002	0.25	0.19	synonymous SNV(s)
980915-19	SAMN22257403	2019-09-13	1594	0.064	0.016	0.002	0.002	0.19	0.064	synonymous SNV(s)
980916-19	SAMN22257404	2019-09-19	1583	0.25	0.016	0.003	0.38	24	32	high AMR SNV
980917-19	SAMN22257405	2019-09-20	1583	0.125	0.016	0.003	0.38	16	0.75	high AMR SNV
980918-19	SAMN22257406	2019-09-20	1901	0.023	0.016	0.002	1	0.25	0.032	high AMR SNV
980919-19	SAMN22257407	2019-09-24	9903	0.094	0.016	0.002	1	16	32	high AMR SNV
980920-19	SAMN22257408	2019-09-25	13266	0.25	0.016	0.002	1	0.5	0.25
980924-19	SAMN22257409	2019-09-19	7822	24	0.016	0.003	8	3	0.19
980925-19	SAMN22257410	2019-09-25	1901	0.5	0.016	0.004	4	2	0.38	high AMR SNV
980926-19	SAMN22257411	2019-09-30	1901	0.5	0.125	0.032	32	4	1
980927-19	SAMN22257412	2019-09-30	1901	0.064	0.016	0.008	6	1.5	0.5	high AMR SNV
980943-19	SAMN22257413	2019-10-14	11247	0.019	0.016	0.003	4	64	0.032	high AMR SNV
980948-19	SAMN22257414	2019-10-21	8156	0.5	0.016	0.002	0.004	1	0.125	synonymous SNV(s)
980953-19	SAMN22257415	2019-10-22	14009		0.016	0.002	0.002	0.25	0.016	synonymous SNV(s)
980961-19	SAMN22257416	2019-10-24	15823		0.016	0.003	0.004	2	0.125
980966-19	SAMN22257417	2019-09-25	9363		0.016	0.003	2	1.5	0.25	high AMR SNV
980967-19	SAMN22257418	2019-10-07	11706		0.016	0.002	6	2	0.19
980968-19	SAMN22257419	2019-10-14	8156		0.016	0.003	0.012	1	0.19	synonymous SNV(s)
980987-19	SAMN22257420	2019-10-21	9363	1.5	0.016	0.004	12	4	0.5	high AMR SNV
980988-19	SAMN22257421	2019-10-21	1901	0.047	0.016	0.002	2	1	0.064	high AMR SNV
980989-19	SAMN22257422	2019-10-24	11706	1	0.016	0.002	12	1.5	0.25
980990-19	SAMN22257423	2019-10-28	13292	0.047	0.016	0.002	0.002	1.5	0.094	high AMR SNV
980991-19	SAMN22257424	2019-11-04	7363	0.19	0.094	0.012	12	1.5	0.5
981006-19	SAMN22257425	2019-09-27	6720	0.064	0.016	0.002	0.002	16	0.094	synonymous SNV(s)
981007-19	SAMN22257426	2019-09-27	7359	0.25	0.016	0.002	0.004	0.19	0.19	synonymous SNV(s)
981008-19	SAMN22257427	2019-09-30	9363	1.5	0.016	0.002	4	2	0.38	high AMR SNV
981009-19	SAMN22257428	2019-10-05	7359	0.19	0.016	0.002	0.003	0.25	0.125	synonymous SNV(s)
981010-19	SAMN22257429	2019-10-04	7363	0.38	0.064	0.023	32	3	1.5
981011-19	SAMN22257430	2019-10-08	7359	0.125	0.016	0.002	0.004	0.25	0.125	synonymous SNV(s)
981012-19	SAMN22257431	2019-10-08	1901	0.25	0.016	0.002	3	1	0.25	synonymous SNV(s)
981013-19	SAMN22257432	2019-10-08	8156	0.38	0.016	0.002	0.003	0.25	0.25	synonymous SNV(s)
981014-19	SAMN22257433	2019-10-08	1594	0.047	0.016	0.002	0.002	0.19	0.064	synonymous SNV(s)
981015-19	SAMN22257434	2019-10-09	9363	1.5	0.016	0.003	6	2	0.5	high AMR SNV
981016-19	SAMN22257435	2019-10-15	9363	0.75	0.016	0.002	3	1	0.38	high AMR SNV
981017-19	SAMN22257436	2019-10-18	11177	0.25	0.016	0.002	0.002	0.012	0.19	non-synonymous SNV(s)
981018-19	SAMN22257437	2019-10-18	8156	0.19	0.016	0.002	0.002	0.25	0.19	synonymous SNV(s)
981019-19	SAMN22257438	2019-10-19	1599	0.125	0.016	0.002	0.003	32	0.125	synonymous SNV(s)
981020-19	SAMN22257439	2019-10-22	1587	0.064	0.016	0.003	0.75	16	0.19
981021-19	SAMN22257440	2019-10-21	1587	0.064	0.016	0.002	0.75	16	0.125
981022-19	SAMN22257441	2019-10-22	8156	0.38	0.016	0.002	0.004	0.38	0.19	synonymous SNV(s)
981023-19	SAMN22257442	2019-10-24	15824	0.125	0.016	0.004	4	32	3	high AMR SNV
981024-19	SAMN22257443	2019-10-24	8135	0.125	0.016	0.002	0.002	0.125	0.008	synonymous SNV(s)
981025-19	SAMN22257444	2019-10-24	15626	0.75	0.125	0.032	32	3	1.5	synonymous SNV(s)
981026-19	SAMN22257445	2019-10-28	8156	0.19	0.016	0.002	0.002	0.19	0.094	synonymous SNV(s)
981027-19	SAMN22257446	2019-10-29	9363	2	0.016	0.003	6	2	0.5	high AMR SNV
981028-19	SAMN22257447	2019-10-30	1901	0.19	0.016	0.003	3	0.75	0.38	synonymous SNV(s)
981031-19	SAMN22257448	2019-11-08	10314	0.19	0.023	0.016	32	3	12
981046-19	SAMN22257449	2019-11-14	8143	0.25	0.016	0.002	1.5	1.5	0.25
981052-19	SAMN22257450	2019-10-31	8156	2	0.016	0.004	12	2	0.25	synonymous SNV(s)
981053-19	SAMN22257451	2019-11-12	8156	0.38	0.016	0.002	0.003	0.5	0.125	synonymous SNV(s)
981087-19	SAMN22257452	2019-11-25	8156	0.25	0.016	0.002	0.004	0.5	0.19	synonymous SNV(s)
981098-19	SAMN22257453	2019-11-27	11428	0.75	0.016	0.002	0.004	1.5	0.19	high AMR SNV
981101-19	SAMN22257454	2019-11-14	11971	0.125	0.016	0.002	3	1.5	0.25
981102-19	SAMN22257455	2019-11-18	8156	0.38	0.016	0.002	0.004	0.75	0.19	synonymous SNV(s)
981103-19	SAMN22257456	2019-11-25	14564	0.125	0.023	0.008	3	1.5	0.125
981110-19	SAMN22257457	2019-12-02	7363	0.5	0.125	0.047	32	3	0.75
981111-19	SAMN22257458	2019-12-02	9363	2	0.016	0.004	12	3	0.5	high AMR SNV
981115-19	SAMN22257459	2019-12-03	10314	0.5	0.032	0.012	32	3	32
981129-19	SAMN22257460	2019-12-09	8135	0.047	0.016	0.002	0.002	0.25	0.006	synonymous SNV(s)
981130-19	SAMN22257461	2019-11-06	1901	0.5	0.047	0.016	4	2	0.75
981131-19	SAMN22257462	2019-11-06	1599	0.25	0.016	0.002	0.003	24	0.125	synonymous SNV(s)
981132-19	SAMN22257463	2019-11-07	7359	0.19	0.016	0.002	0.004	0.25	0.125	synonymous SNV(s)
981133-19	SAMN22257464	2019-11-07	11706	0.75	0.016	0.002	3	0.75	0.094
981134-19	SAMN22257465	2019-11-08	11991	0.047	0.016	0.002	0.002	0.19	0.064	synonymous SNV(s)
981135-19	SAMN22257466	2019-11-07	8156	0.5	0.016	0.002	0.003	0.38	0.094	synonymous SNV(s)
981136-19	SAMN22257467	2019-11-08	15825	0.125	0.016	0.002	1	12	0.094	high AMR SNV
981137-19	SAMN22257468	2019-11-08	9903	0.125	0.016	0.002	1	24	0.5	synonymous SNV(s)
981138-19	SAMN22257469	2019-11-15	11422	0.25	0.016	0.002	0.006	1	0.023
981139-19	SAMN22257470	2019-11-15	7823	0.032	0.016	0.004	0.125	24	0.38	high AMR SNV
981140-19	SAMN22257471	2019-11-16	8135	0.094	0.016	0.002	0.002	0.19	0.012	synonymous SNV(s)
981141-19	SAMN22257472	2019-11-18	7359	0.125	0.016	0.002	0.004	0.25	0.125	synonymous SNV(s)
981142-19	SAMN22257473	2019-11-20	9363	2	0.016	0.006	4	2	0.5	high AMR SNV
981143-19	SAMN22257474	2019-11-20	9363	1.5	0.016	0.004	4	2	0.5	high AMR SNV
981144-19	SAMN22257475	2019-11-20	10314	0.25	0.016	0.003	1.5	0.75	0.5
981145-19	SAMN22257476	2019-11-20	7822	1.5	0.016	0.002	1.5	0.75	0.25
981146-19	SAMN22257477	2019-11-22	9363	0.75	0.016	0.002	3	1.5	0.25	high AMR SNV
981147-19	SAMN22257478	2019-11-27	7363	0.19	0.047	0.012	8	1	0.5
981157-19	SAMN22257479	2019-12-11	8135		0.016	0.002	0.002	0.38	0.006	synonymous SNV(s)
981159-19	SAMN22257480	2019-12-11	8156		0.016	0.002	0.003	0.75	0.25	synonymous SNV(s)
981160-19	SAMN22257481	2019-12-11	1588	0.19	0.016	0.008	4	64	32	high AMR SNV
981161-19	SAMN22257482	2019-12-02	8156	0.38	0.016	0.003	0.004	0.75	0.19	synonymous SNV(s)
981162-19	SAMN22257483	2019-12-03	1583	0.19	0.047	0.008	0.75	48	4	high AMR SNV
981163-19	SAMN22257484	2019-12-03	1583	1	0.016	0.002	4	2	0.19	high AMR SNV
981164-19	SAMN22257485	2019-12-03	9363	0.38	0.016	0.002	0.004	1.5	0.125	high AMR SNV
981165-19	SAMN22257486	2019-12-04	8143	0.25	0.016	0.003	4	2	0.38
981168-19	SAMN22257487	2019-12-16	10314	0.38	0.016	0.006	8	2	4
981172-19	SAMN22257488	2019-12-17	7363	0.19	0.125	0.125	32	8	32	synonymous SNV(s)
981179-19	SAMN22257489	2019-12-09	11706	0.25	0.016	0.002	1.5	0.5	0.125
981180-19	SAMN22257490	2019-12-11	8143	0.125	0.016	0.003	2	1	0.25
981181-19	SAMN22257491	2019-12-12	8156	0.25	0.016	0.002	0.002	0.19	0.19	synonymous SNV(s)
981182-19	SAMN22257492	2019-12-13	11971	0.094	0.016	0.002	0.75	1	0.25
981183-19	SAMN22257493	2019-12-16	1588	0.47	0.016	0.004	0.5	48	0.19	high AMR SNV
981184-19	SAMN22257494	2019-12-17	9363	1.5	0.016	0.003	4	2	0.19	high AMR SNV
981186-19	SAMN22257495	2019-12-19	8156	0.125	0.016	0.002	0.003	0.5	0.94	synonymous SNV(s)
981191-19	SAMN22257496	2019-12-30	8143	0.023	0.016	0.002	1.5	32	0.094
